# Supplementary material for: Transcriptome profile of NO-induced Arabidopsis transcription factor genes suggests their putative regulatory role in multiple biological processes
Source: Sci Rep. 2018 Jan 15;8:771. doi: 10.1038/s41598-017-18850-5 (PMC5768701; doi:10.1038/s41598-017-18850-5)
Supplement: Supplementary file 2 — Dataset 2 [file 41598_2017_18850_MOESM2_ESM.xls]

## Sheet: up-regulated
Supplementary Table S1. List of All up-regulated TFs in RNA-seq based transcriptome in response to 1mM CySNO
No	ID	Acc	Name	FPKM(1)	FPKM(2)	Log2(Val_2/Val_1)	p-value	q-value	Annotation
1	MERGEG000001	AT1G01010	ANAC001	3.26	26.41	3.02044	0	0	NAC domain containing protein 1 (NAC001); FUNCTIONS IN: sequence-specific DNA binding transcription factor activity; INVOLVED IN: multicellular organismal development, regulation of transcription; LOCATED IN: cellular_component unknown; EXPRESSED IN: 7 plant structures; EXPRESSED DURING: 4 anthesis, C globular stage, petal differentiation and expansion stage; CONTAINS InterPro DOMAIN/s: No apical…
6	MERGEG000030	AT1G01260	-	9.83	41.99	2.09512	0	0	basic helix-loop-helix (bHLH) DNA-binding superfamily protein; FUNCTIONS IN: DNA binding, sequence-specific DNA binding transcription factor activity; INVOLVED IN: regulation of transcription; LOCATED IN: nucleus; EXPRESSED IN: 24 plant structures; EXPRESSED DURING: 15 growth stages; CONTAINS InterPro DOMAIN/s: Helix-loop-helix DNA-binding domain (InterPro:IPR001092), Helix-loop-helix DNA-binding…
72	MERGEG000522	AT1G05710	AT1G05710	3.08	15.3	2.3146	7.9e-05	0.000437	basic helix-loop-helix (bHLH) DNA-binding superfamily protein; FUNCTIONS IN: sequence-specific DNA binding transcription factor activity; INVOLVED IN: response to ethylene stimulus, regulation of transcription; LOCATED IN: nucleus; EXPRESSED IN: 22 plant structures; EXPRESSED DURING: 13 growth stages; CONTAINS InterPro DOMAIN/s: Helix-loop-helix DNA-binding domain (InterPro:IPR001092), Helix-loop…
74	MERGEG000534	AT1G05805	-	8.11	35.19	2.11724	0	0	basic helix-loop-helix (bHLH) DNA-binding superfamily protein; FUNCTIONS IN: DNA binding, sequence-specific DNA binding transcription factor activity; INVOLVED IN: regulation of transcription; LOCATED IN: cytosol; EXPRESSED IN: 24 plant structures; EXPRESSED DURING: 13 growth stages; CONTAINS InterPro DOMAIN/s: Helix-loop-helix DNA-binding domain (InterPro:IPR001092), Helix-loop-helix DNA-binding…
87	MERGEG000702	AT1G07470	-	11.45	21.53	0.911341	0.008189	0.025134	Transcription factor IIA, alpha/beta subunit; FUNCTIONS IN: RNA polymerase II transcription factor activity, sequence-specific DNA binding transcription factor activity; INVOLVED IN: transcription initiation from RNA polymerase II promoter, transcription; LOCATED IN: transcription factor TFIIA complex; EXPRESSED IN: male gametophyte, pollen tube; EXPRESSED DURING: L mature pollen stage, M germina…
118	MERGEG000985	AT1G09950	RAS1	1.07	23.1	4.43265	0	0	RESPONSE TO ABA AND SALT 1 (RAS1); FUNCTIONS IN: molecular_function unknown; INVOLVED IN: biological_process unknown; LOCATED IN: endomembrane system; EXPRESSED IN: leaf apex, root, flower, leaf; EXPRESSED DURING: petal differentiation and expansion stage; BEST Arabidopsis thaliana protein match is: transcription factor-related (TAIR:AT1G58330.1); Has 520 Blast hits to 520 proteins in 34 species:…
150	MERGEG001217	AT1G11950	-	0.97	7.08	2.86726	0	0	Transcription factor jumonji (jmjC) domain-containing protein; CONTAINS InterPro DOMAIN/s: Transcription factor jumonji/aspartyl beta-hydroxylase (InterPro:IPR003347), Transcription factor jumonji (InterPro:IPR013129); BEST Arabidopsis thaliana protein match is: transcription factor jumonji (jmjC) domain-containing protein (TAIR:AT1G62310.1); Has 30201 Blast hits to 17322 proteins in 780 species:…
158	MERGEG001285	AT1G12610	DDF1	0.53	40.29	6.24422	0	0	Encodes a member of the DREB subfamily A-1 of ERF/AP2 transcription factor family (DDF1). The protein contains one AP2 domain. There are six members in this subfamily, including CBF1, CBF2, and CBF3. Overexpression of this gene results in delayed flowering and dwarfism, reduction of gibberellic acid biosynthesis, and increased tolerance to high levels of salt. This gene is expressed in all tissue…
166	MERGEG001363	AT1G13260	RAV1	41.06	77.34	0.913403	0.008368	0.025564	Encodes an AP2/B3 domain transcription factor which is upregulated in response to low temperature. It contains a B3 DNA binding domain. It has circadian regulation and may function as a negative growth regulator.
193	MERGEG001517	AT1G14685	BBR/BPC2	8.94	20.08	1.16821	0.003743	0.01297	Encodes a member of the BASIC PENTACYSTEINE (BPC) proteins. BPC proteins are plant-specific transcription factors present throughout land plants. BPC transcription factor family is integral for a wide range of processes that support normal growth and development.
260	MERGEG001975	AT1G18860	WRKY61	0.04	2.73	6.22418	1e-05	6.7e-05	member of WRKY Transcription Factor; Group II-b
272	MERGEG002012	AT1G19210	-	2.4	11.36	2.2442	2.2e-05	0.000138	encodes a member of the DREB subfamily A-5 of ERF/AP2 transcription factor family. The protein contains one AP2 domain. There are 15 members in this subfamily including RAP2.1, RAP2.9 and RAP2.10.
288	MERGEG002079	AT1G19850	MP	1.98	8.68	2.1352	0	1e-06	Encodes a transcription factor (IAA24) mediating embryo axis formation and vascular development. Similar to AUXIN RESPONSIVE FACTOR 1 (ARF1) shown to bind to auxin responsive elements (AREs), and to the maize transcriptional activator VIVIPAROUS 1( VP1). In situ hybridization shows expression in provascular tissue of embryos, the emerging shoot primordia, then is restricted to provascular tissue,…
324	MERGEG002352	AT1G22190	-	59.99	197.08	1.71595	0	3e-06	The gene encodes a putative transcription factor belongings to the abiotic stress-associated DREB A-6 clade.
334	MERGEG002416	AT1G22810	-	0.15	153.56	9.96553	2e-06	1.5e-05	encodes a member of the DREB subfamily A-5 of ERF/AP2 transcription factor family. The protein contains one AP2 domain. There are 16 members in this subfamily including RAP2.1, RAP2.9 and RAP2.10.
356	MERGEG002656	AT1G25250	AtIDD16	0.72	7.41	3.36916	1e-06	7e-06	Encodes a transcription factor that, together with IDD14 and IDD15, regulates auxin biosynthesis and transport and thus aerial organ morphogenesis and gravitropic responses.
366	MERGEG002693	AT1G25560	TEM1	21.15	152.57	2.85066	0	0	Encodes a member of the RAV transcription factor family that contains AP2 and B3 binding domains. Involved in the regulation of flowering under long days. Loss of function results in early flowering. Overexpression causes late flowering and repression of expression of FT. Novel transcriptional regulator involved in ethylene signaling. Promoter bound by EIN3. EDF1 in turn, binds to promoter elemen…
388	MERGEG002885	AT1G27720	TAF4B	0.74	2.49	1.74712	0.008462	0.025797	TBP-associated factor 4B (TAF4B); FUNCTIONS IN: transcription initiation factor activity; INVOLVED IN: transcription initiation; LOCATED IN: transcription factor TFIID complex; EXPRESSED IN: 6 plant structures; EXPRESSED DURING: L mature pollen stage, M germinated pollen stage; CONTAINS InterPro DOMAIN/s: Transcription initiation factor TFIID component TAF4 (InterPro:IPR007900), RST domain of pla…
403	MERGEG002959	AT1G28360	ERF12	0.13	1.24	3.25619	0.002619	0.009566	encodes a member of the ERF (ethylene response factor) subfamily B-1 of ERF/AP2 transcription factor family (ERF12). The protein contains one AP2 domain. There are 15 members in this subfamily including ATERF-3, ATERF-4, ATERF-7, and leafy petiole.
404	MERGEG002960	AT1G28370	ERF11	11.52	84.84	2.88027	0	0	encodes a member of the ERF (ethylene response factor) subfamily B-1 of ERF/AP2 transcription factor family. The protein contains one AP2 domain. There are 15 members in this subfamily including ATERF-3, ATERF-4, ATERF-7, and leafy petiole.
411	MERGEG003059	AT1G29280	WRKY65	0.54	3.94	2.85769	0.000655	0.00288	member of WRKY Transcription Factor; Group II-e The mRNA is cell-to-cell mobile.
449	MERGEG003388	AT1G32130	IWS1	32.61	65.33	1.00242	0.004143	0.014132	The C-terminal portion of this protein has high homology to the C-termini of the IWS1 (Interacts With Spt6) proteins found in yeast and humans. Interacts with transcription factor BES1. Involved in brassinosteroid-regulated gene expression.
453	MERGEG003444	AT1G32640	RD22BP1	113.62	390.2	1.77997	3e-06	1.9e-05	Encodes a MYC-related transcriptional activator with a typical DNA binding domain of a basic helix-loop-helix leucine zipper motif. Binds to an extended G-Box promoter motif and interacts with Jasmonate ZIM-domain proteins. Its transcription is induced by dehydration stress and ABA treatment. Negative regulator of blue light?mediated photomorphogenic growth and blue and far-red-light?regulated ge…
465	MERGEG003558	AT1G33760	-	1.43	6.88	2.26426	0.000258	0.001268	encodes a member of the DREB subfamily A-4 of ERF/AP2 transcription factor family. The protein contains one AP2 domain. There are 17 members in this subfamily including TINY.
475	MERGEG003727	AT1G35160	GF14 PHI	38.84	91.66	1.23877	0.000146	0.000765	GF14 protein phi chain member of 14-3-3 protein family. This protein is reported to interact with the BZR1 transcription factor involved in brassinosteroid signaling and may affect the nucleocytoplasmic shuttling of BZR1
484	MERGEG004270	AT1G42990	BZIP60	70.33	296.62	2.07643	1e-06	1e-05	bZIP60 consists of a bZIP DNA binding domain followed by a putative transmembrane domain. bZIP60 mRNA is upregulated by the addition of ER stress inducers, tunicamycin (inhibitor of N-linked glycosylation), DTT (inhibitor of disulfide bond formation) and azetin-2-carboxylate (proline analog perturbing protein structure). Upon ER stress, bZIP60 mRNA is spliced by IRE1A and IRE1B to produce bZIP60-…
486	MERGEG004289	AT1G43160	RAP2.6	0.4	332.81	9.70626	0	0	encodes a member of the ERF (ethylene response factor) subfamily B-4 of ERF/AP2 transcription factor family (RAP2.6). The protein contains one AP2 domain. There are 7 members in this subfamily.
503	MERGEG004644	AT1G48000	MYB112	0.56	6.09	3.44679	0	4e-06	Encodes a putative transcription factor (MYB112).
518	MERGEG004926	AT1G50640	ERF3	46.12	130.74	1.50325	1.7e-05	0.000108	encodes a member of the ERF (ethylene response factor) subfamily B-1 of ERF/AP2 transcription factor family (ATERF-3). The protein contains one AP2 domain. There are 15 members in this subfamily including ATERF-3, ATERF-4, ATERF-7, and leafy petiole.
536	MERGEG005071	AT1G51950	IAA18	22.49	193.85	3.1078	0	0	indole-3-acetic acid inducible 18 (IAA18); FUNCTIONS IN: sequence-specific DNA binding transcription factor activity; INVOLVED IN: response to auxin stimulus; LOCATED IN: nucleus; EXPRESSED IN: 22 plant structures; EXPRESSED DURING: 13 growth stages; CONTAINS InterPro DOMAIN/s: Aux/IAA-ARF-dimerisation (InterPro:IPR011525), AUX/IAA protein (InterPro:IPR003311); BEST Arabidopsis thaliana protein m…
552	MERGEG005181	AT1G52890	ANAC019	3.09	469.45	7.24886	0	0	encodes a NAC transcription factor whose expression is induced by drought, high salt, and abscisic acid. This gene binds to ERD1 promoter in vitro.
567	MERGEG005305	AT1G53910	RAP2.12	16.3	45.26	1.47352	1.8e-05	0.000116	Encodes a member of the ERF (ethylene response factor) subfamily B-2 of ERF/AP2 transcription factor family (RAP2.12). The protein contains one AP2 domain. There are 5 members in this subfamily including RAP2.2 AND RAP2.12. Involved in oxygen sensing.
601	MERGEG005762	AT1G58100	-	12.73	32.98	1.37333	7.5e-05	0.000417	Encodes TCP8, belongs to the TCP transcription factor family known to bind site II elements in promoter regions.
649	MERGEG006155	AT1G62300	WRKY6	2.72	73.45	4.754	0	0	Encodes a transcription factor WRKY6. Regulates Phosphate1 (Pho1) expression in response to low phosphate (Pi) stress.
651	MERGEG006158	AT1G62310	AT1G62310	10.18	21.24	1.06122	0.004919	0.01635	transcription factor jumonji (jmjC) domain-containing protein; FUNCTIONS IN: sequence-specific DNA binding transcription factor activity, zinc ion binding; EXPRESSED IN: 22 plant structures; EXPRESSED DURING: 14 growth stages; CONTAINS InterPro DOMAIN/s: Transcription factor jumonji/aspartyl beta-hydroxylase (InterPro:IPR003347), Zinc finger, RING-type (InterPro:IPR001841), Transcription factor j…
658	MERGEG006230	AT1G62975	AT1G62975	1.97	43.14	4.45281	0	0	basic helix-loop-helix (bHLH) DNA-binding superfamily protein; FUNCTIONS IN: DNA binding, sequence-specific DNA binding transcription factor activity; INVOLVED IN: regulation of transcription; LOCATED IN: nucleus; CONTAINS InterPro DOMAIN/s: Helix-loop-helix DNA-binding domain (InterPro:IPR001092), Helix-loop-helix DNA-binding (InterPro:IPR011598); BEST Arabidopsis thaliana protein match is: basi…
659	MERGEG006240	AT1G63040	-	0.15	1.92	3.63328	0.000338	0.001609	a pseudogene member of the DREB subfamily A-4 of ERF/AP2 transcription factor family. The translated product contains one AP2 domain. There are 17 members in this subfamily including TINY.
672	MERGEG006347	AT1G64105	ANAC027,AT1G64100	12.3	29.42	1.25822	0.002484	0.009156	NAC domain containing protein 27 (NAC027); FUNCTIONS IN: sequence-specific DNA binding transcription factor activity; INVOLVED IN: multicellular organismal development, regulation of transcription; LOCATED IN: cellular_component unknown; CONTAINS InterPro DOMAIN/s: No apical meristem (NAM) protein (InterPro:IPR003441); BEST Arabidopsis thaliana protein match is: pentatricopeptide (PPR) repeat-con…
674	MERGEG006378	AT1G64380	-	3.4	52.08	3.93765	0	0	encodes a member of the DREB subfamily A-6 of ERF/AP2 transcription factor family. The protein contains one AP2 domain. There are 8 members in this subfamily including RAP2.4.
704	MERGEG006627	AT1G66600	WRKY63	0.13	6.48	5.58519	0	0	A member of WRKY Transcription Factor; Group III. Involved in the regulation of plant responses to ABA and drought stress.
743	MERGEG006959	AT1G69490	NAP	30.94	76.42	1.30434	0.000284	0.001375	Encodes a member of the NAC transcription factor gene family. It is expressed in floral primordia and upregulated by AP3 and PI. Its expression is associated with leaf senescence.
751	MERGEG006999	AT1G69810	WRKY36	0.16	1.21	2.88944	0.000398	0.001855	member of WRKY Transcription Factor; Group II-b
795	MERGEG007243	AT1G72210	-	0.18	6.38	5.15709	0	0	basic helix-loop-helix (bHLH) DNA-binding superfamily protein; FUNCTIONS IN: DNA binding, sequence-specific DNA binding transcription factor activity; INVOLVED IN: regulation of transcription; LOCATED IN: nucleus; CONTAINS InterPro DOMAIN/s: Helix-loop-helix DNA-binding domain (InterPro:IPR001092), Helix-loop-helix DNA-binding (InterPro:IPR011598); BEST Arabidopsis thaliana protein match is: basi…
838	MERGEG007471	AT1G74430	MYB95	10.43	148.32	3.83033	0	0	Encodes a putative transcription factor (MYB95). The mRNA is cell-to-cell mobile.
863	MERGEG007697	AT1G76580	AT1G76580	3.94	31.26	2.98783	0	0	Squamosa promoter-binding protein-like (SBP domain) transcription factor family protein; FUNCTIONS IN: sequence-specific DNA binding transcription factor activity; INVOLVED IN: regulation of transcription; LOCATED IN: plasma membrane; EXPRESSED IN: 22 plant structures; EXPRESSED DURING: 13 growth stages; CONTAINS InterPro DOMAIN/s: Transcription factor, SBP-box (InterPro:IPR004333); BEST Arabidop…
885	MERGEG007797	AT1G77450	anac032	17.24	530.36	4.94353	0	0	NAC domain containing protein 32 (NAC032); FUNCTIONS IN: sequence-specific DNA binding transcription factor activity; INVOLVED IN: multicellular organismal development, regulation of transcription; LOCATED IN: cellular_component unknown; EXPRESSED IN: 16 plant structures; EXPRESSED DURING: LP.06 six leaves visible, LP.04 four leaves visible, 4 anthesis, petal differentiation and expansion stage, …
892	MERGEG007851	AT1G77920	-	8.24	20.86	1.34069	0.000322	0.001541	bZIP transcription factor family protein; CONTAINS InterPro DOMAIN/s: Basic-leucine zipper (bZIP) transcription factor (InterPro:IPR004827), bZIP transcription factor, bZIP-1 (InterPro:IPR011616); BEST Arabidopsis thaliana protein match is: TGA1A-related gene 3 (TAIR:AT1G22070.1); Has 1009 Blast hits to 1009 proteins in 97 species: Archae - 0; Bacteria - 11; Metazoa - 10; Fungi - 28; Plants - 845…
896	MERGEG007869	AT1G78080	RAP2.4	110.12	538.9	2.29091	0	0	The gene encodes a putative transcription factor belongings to the abiotic stress-associated DREB A-6 clade. The mRNA is cell-to-cell mobile.
899	MERGEG007893	AT1G78280	-	7.74	103.22	3.73717	0	0	transferases, transferring glycosyl groups; CONTAINS InterPro DOMAIN/s: Transcription factor jumonji/aspartyl beta-hydroxylase (InterPro:IPR003347), F-box domain, cyclin-like (InterPro:IPR001810), F-box domain, Skp2-like (InterPro:IPR022364), Transcription factor jumonji (InterPro:IPR013129), Aminoglycoside phosphotransferase (InterPro:IPR002575), Protein kinase-like domain (InterPro:IPR011009); …
980	MERGEG009600	AT2G13640	-	0	1.15	1.79769e+308	0.000964	0.004029	Transcription factor IIS family protein; INVOLVED IN: transcription; LOCATED IN: nucleus; CONTAINS InterPro DOMAIN/s: Transcription factor IIS, N-terminal (InterPro:IPR017923), Transcription elongation factor, TFIIS/CRSP70, N-terminal, sub-type (InterPro:IPR003617); BEST Arabidopsis thaliana protein match is: Transcription factor IIS family protein (TAIR:AT5G27310.1); Has 1456 Blast hits to 1088 …
1028	MERGEG010232	AT2G18915	ADO2	12.78	31.79	1.31424	0.000236	0.001167	encodes a member of F-box proteins that includes two other proteins in Arabidopsis (ZTL and FKF1). These proteins contain a unique structure containing a PAS domain at their N-terminus, an F-box motif, and 6 kelch repeats at their C-terminus. Overexpression results in arrhythmic phenotypes for a number of circadian clock outputs in both constant light and constant darkness, long hypocotyls under …
1042	MERGEG010362	AT2G20110	-	0.45	3.61	3.01084	3e-06	2.4e-05	Tesmin/TSO1-like CXC domain-containing protein; FUNCTIONS IN: sequence-specific DNA binding transcription factor activity; LOCATED IN: cellular_component unknown; EXPRESSED IN: 23 plant structures; EXPRESSED DURING: 13 growth stages; CONTAINS InterPro DOMAIN/s: Tesmin/TSO1-like, CXC (InterPro:IPR005172); BEST Arabidopsis thaliana protein match is: Tesmin/TSO1-like CXC domain-containing protein (T…
1052	MERGEG010466	AT2G20880	-	0.79	93.76	6.89291	0	0	Encodes ERF53, a drought-induced transcription factor. Belongs to the AP2/ERF superfamily, and has a highly conserved AP2 domain. Regulates drought-responsive gene expressions by binding to the GCC box and/or dehydration-responsive element (DRE) in the promoter of downstream genes. Overexpression of AtERF53 driven by the CaMV35S promoter resulted in an unstable drought-tolerant phenotype in T2 tr…
1062	MERGEG010616	AT2G22200	-	2.43	13.92	2.51967	0	0	encodes a member of the DREB subfamily A-6 of ERF/AP2 transcription factor family. The protein contains one AP2 domain. There are 8 members in this subfamily including RAP2.4.
1072	MERGEG010679	AT2G22760	-	0.04	44.05	10.1887	0	0	basic helix-loop-helix (bHLH) DNA-binding superfamily protein; FUNCTIONS IN: DNA binding, sequence-specific DNA binding transcription factor activity; INVOLVED IN: regulation of transcription; LOCATED IN: nucleus; EXPRESSED IN: root, cultured cell; CONTAINS InterPro DOMAIN/s: Helix-loop-helix DNA-binding domain (InterPro:IPR001092), Helix-loop-helix DNA-binding (InterPro:IPR011598); BEST Arabidop…
1076	MERGEG010694	AT2G22850	AtbZIP6	5.38	25.91	2.26902	1e-06	5e-06	basic leucine-zipper 6 (bZIP6); FUNCTIONS IN: DNA binding, sequence-specific DNA binding transcription factor activity; INVOLVED IN: regulation of transcription, DNA-dependent; LOCATED IN: nucleus; EXPRESSED IN: 24 plant structures; EXPRESSED DURING: 12 growth stages; CONTAINS InterPro DOMAIN/s: Basic-leucine zipper (bZIP) transcription factor (InterPro:IPR004827), bZIP transcription factor, bZIP…
1151	MERGEG011354	AT2G28510	-	4.14	9.57	1.20938	0.003346	0.011789	Dof-type zinc finger DNA-binding family protein; FUNCTIONS IN: DNA binding, sequence-specific DNA binding transcription factor activity; INVOLVED IN: regulation of transcription; LOCATED IN: nucleolus; EXPRESSED IN: 22 plant structures; EXPRESSED DURING: 13 growth stages; CONTAINS InterPro DOMAIN/s: Zinc finger, Dof-type (InterPro:IPR003851); BEST Arabidopsis thaliana protein match is: TARGET OF …
1157	MERGEG011415	AT2G29065	AT2G29065,AT2G29070	5.03	13.29	1.40259	0.006339	0.020333	GRAS family transcription factor; CONTAINS InterPro DOMAIN/s: Transcription factor GRAS (InterPro:IPR005202); BEST Arabidopsis thaliana protein match is: GRAS family transcription factor (TAIR:AT1G07520.1).
1205	MERGEG011651	AT2G31210	-	0.02	2.2	6.76376	0	1e-06	basic helix-loop-helix (bHLH) DNA-binding superfamily protein; FUNCTIONS IN: DNA binding, sequence-specific DNA binding transcription factor activity; INVOLVED IN: regulation of transcription; LOCATED IN: nucleus; EXPRESSED IN: leaf whorl, sepal, flower; EXPRESSED DURING: petal differentiation and expansion stage; CONTAINS InterPro DOMAIN/s: Helix-loop-helix DNA-binding domain (InterPro:IPR001092…
1208	MERGEG011707	AT2G31730	-	2.39	7.58	1.66445	0.000676	0.002965	basic helix-loop-helix (bHLH) DNA-binding superfamily protein; FUNCTIONS IN: sequence-specific DNA binding transcription factor activity; INVOLVED IN: response to ethylene stimulus, response to gibberellin stimulus; LOCATED IN: nucleus; EXPRESSED IN: 20 plant structures; EXPRESSED DURING: 13 growth stages; CONTAINS InterPro DOMAIN/s: Helix-loop-helix DNA-binding domain (InterPro:IPR001092), Helix…
1225	MERGEG011767	AT2G32250	FRS2	5.99	39.95	2.73767	0	0	FAR1-related sequence 2 (FRS2); FUNCTIONS IN: zinc ion binding; INVOLVED IN: response to red or far red light; LOCATED IN: cellular_component unknown; EXPRESSED IN: 22 plant structures; EXPRESSED DURING: 13 growth stages; CONTAINS InterPro DOMAIN/s: MULE transposase, conserved domain (InterPro:IPR018289), Transcription factor, FAR1-related (InterPro:IPR004330), Zinc finger, PMZ-type (InterPro:IPR…
1237	MERGEG011931	AT2G33710	-	0.49	19.59	5.33284	0	0	encodes a member of the ERF (ethylene response factor) subfamily B-4 of ERF/AP2 transcription factor family. The protein contains one AP2 domain. There are 7 members in this subfamily.
1240	MERGEG011986	AT2G34140	-	0.12	1.83	3.94276	5.7e-05	0.000325	Dof-type zinc finger DNA-binding family protein; FUNCTIONS IN: DNA binding, sequence-specific DNA binding transcription factor activity; INVOLVED IN: regulation of transcription; LOCATED IN: cellular_component unknown; EXPRESSED IN: hypocotyl, root, flower, stamen; EXPRESSED DURING: 4 anthesis, petal differentiation and expansion stage; CONTAINS InterPro DOMAIN/s: Zinc finger, Dof-type (InterPro:…
1251	MERGEG012058	AT2G34750	-	32.95	61.64	0.903748	0.005912	0.019158	RNA polymerase I specific transcription initiation factor RRN3 protein; FUNCTIONS IN: RNA polymerase I transcription factor activity; INVOLVED IN: biological_process unknown; LOCATED IN: cellular_component unknown; EXPRESSED IN: 23 plant structures; EXPRESSED DURING: 13 growth stages; CONTAINS InterPro DOMAIN/s: RNA polymerase I specific transcription initiation factor RRN3 (InterPro:IPR007991); …
1268	MERGEG012238	AT2G36270	ABI5	0.03	0.31	3.24839	0.003536	0.012375	Encodes a member of the basic leucine zipper transcription factor family, involved in ABA signalling during seed maturation and germination. The Arabidopsis abscisic acid (ABA)-insensitive abi5 mutants have pleiotropic defects in ABA response, including decreased sensitivity to ABA inhibition of germination and altered expression of some ABA-regulated genes. Comparison of seed and ABA-inducible v…
1289	MERGEG012369	AT2G37430	-	0.18	7.81	5.4549	0	0	C2H2 and C2HC zinc fingers superfamily protein; FUNCTIONS IN: sequence-specific DNA binding transcription factor activity, zinc ion binding, nucleic acid binding; INVOLVED IN: response to chitin, regulation of transcription; LOCATED IN: intracellular; EXPRESSED IN: cotyledon, root, petiole; CONTAINS InterPro DOMAIN/s: Zinc finger, C2H2-like (InterPro:IPR015880), Zinc finger, C2H2-type (InterPro:I…
1304	MERGEG012454	AT2G38250	AT2G38250	0.84	39.75	5.56518	0	0	Homeodomain-like superfamily protein; FUNCTIONS IN: sequence-specific DNA binding transcription factor activity; INVOLVED IN: regulation of transcription; LOCATED IN: nucleolus; EXPRESSED IN: stamen; EXPRESSED DURING: 4 anthesis, petal differentiation and expansion stage; CONTAINS InterPro DOMAIN/s: SANT, DNA-binding (InterPro:IPR001005), MYB-like (InterPro:IPR017877); BEST Arabidopsis thaliana p…
1309	MERGEG012482	AT2G38470	WRKY33	42.86	534.95	3.64176	0	0	Member of the plant WRKY transcription factor family. Regulates the antagonistic relationship between defense pathways mediating responses to P. syringae and necrotrophic fungal pathogens. Located in nucleus. Involved in response to various abiotic stresses - especially salt stress.
1347	MERGEG012690	AT2G40340	DREB2C	0.04	7.83	7.70854	0	0	Encodes a member of the DREB subfamily A-2 of ERF/AP2 transcription factor family. The protein contains one AP2 domain. There are eight members in this subfamily including DREB2A AND DREB2B that are involved in response to drought.
1349	MERGEG012731	AT2G40740	WRKY55	0.18	3.07	4.10152	0.001254	0.005056	member of WRKY Transcription Factor; Group III
1359	MERGEG012833	AT2G41630	TFIIB	32.43	75.78	1.22429	0.000635	0.002804	Encodes a transcription factor, TFIIB1, that plays important roles in pollen tube growth, guidance, and reception as well as endosperm development and is partially functionally different from AtTFIIB2 and AtTFIIB3/AtpBRP2.
1402	MERGEG013172	AT2G44730	-	9.18	33.15	1.85315	0	1e-06	Alcohol dehydrogenase transcription factor Myb/SANT-like family protein; FUNCTIONS IN: sequence-specific DNA binding transcription factor activity; INVOLVED IN: regulation of transcription; LOCATED IN: chloroplast; EXPRESSED IN: 22 plant structures; EXPRESSED DURING: 13 growth stages; CONTAINS InterPro DOMAIN/s: SANT, DNA-binding (InterPro:IPR001005), MADF domain (InterPro:IPR006578), MYB-like (I…
1406	MERGEG013187	AT2G44840	ATERF13	1.27	38.68	4.9245	0	0	encodes a member of the ERF (ethylene response factor) subfamily B-3 of ERF/AP2 transcription factor family. The protein contains one AP2 domain. There are 18 members in this subfamily including ATERF-1, ATERF-2, AND ATERF-5.
1423	MERGEG013350	AT2G46400	WRKY46	16.35	37.59	1.20081	0.000635	0.002804	member of WRKY Transcription Factor; Group III
1431	MERGEG013386	AT2G46680	ATHB7	21.53	65.25	1.59937	1.6e-05	0.000102	encodes a putative transcription factor that contains a homeodomain closely linked to a leucine zipper motif. Transcript is detected in all tissues examined. Is transcriptionally regulated in an ABA-dependent manner and may act in a signal transduction pathway which mediates a drought response.
1438	MERGEG013441	AT2G47190	ATMYB2	1.17	27.89	4.57644	0	0	Encodes a MYB transcription factor that possesses an R2R3 MYB DNA binding domain and is known to regulate the expression of salt- and dehydration-responsive genes. Has been shown to bind calmodulin.
1439	MERGEG013447	AT2G47260	WRKY23	2.28	14.72	2.69192	0	0	Encodes a member of WRKY Transcription Factor; Group I. Involved in nematode feeding site establishment.
1440	MERGEG013472	AT2G47520	HRE2	0.08	3.41	5.41981	9e-06	6.2e-05	encodes a member of the ERF (ethylene response factor) subfamily B-2 of ERF/AP2 transcription factor family. The protein contains one AP2 domain. There are 5 members in this subfamily including RAP2.2 AND RAP2.12.
1447	MERGEG013508	AT2G47890	-	2.81	17.39	2.62918	0	0	B-box type zinc finger protein with CCT domain; FUNCTIONS IN: sequence-specific DNA binding transcription factor activity, zinc ion binding; INVOLVED IN: regulation of transcription; LOCATED IN: intracellular; EXPRESSED IN: stem, inflorescence meristem, root, flower, stamen; EXPRESSED DURING: 4 anthesis, petal differentiation and expansion stage; CONTAINS InterPro DOMAIN/s: CCT domain (InterPro:I…
1478	MERGEG013757	AT3G02990	ATHSFA1E	1.74	5.33	1.61529	0.001852	0.007092	member of Heat Stress Transcription Factor (Hsf) family The mRNA is cell-to-cell mobile.
1487	MERGEG013833	AT3G03740	ATBPM4	15.52	33.2	1.09729	0.000801	0.003437	Encodes a member of the MATH-BTB domain proteins (BPMs) that directly interact with and target for proteasomal degradation the class I homeobox-leucine zipper (HD-ZIP) transcription factor ATHB6. Known members include AT5G19000 (BPM1), AT3G06190 (BPM2), AT2G39760 (BPM3), AT3G03740 (BPM4), AT5G21010 (BPM5) and AT3G43700 (BPM6).
1488	MERGEG013834	AT3G03750	SDG20	4.07	10.05	1.30317	0.007249	0.022698	SET domain protein 20 (SDG20); FUNCTIONS IN: zinc ion binding, histone-lysine N-methyltransferase activity; INVOLVED IN: chromatin modification; LOCATED IN: nucleus; EXPRESSED IN: 16 plant structures; EXPRESSED DURING: 9 growth stages; CONTAINS InterPro DOMAIN/s: SET domain (InterPro:IPR001214), Pre-SET domain (InterPro:IPR007728), Post-SET domain (InterPro:IPR003616), AWS (InterPro:IPR006560); B…
1493	MERGEG013871	AT3G04070	NAC047	0.23	3.52	3.92049	0.005756	0.018733	NAC domain containing protein 47 (NAC047); FUNCTIONS IN: sequence-specific DNA binding transcription factor activity; INVOLVED IN: multicellular organismal development, regulation of transcription; LOCATED IN: cellular_component unknown
1501	MERGEG013931	AT3G04620	AT3G04620	0.67	15.49	4.5235	0	0	Target promoter of the male germline-specific transcription factor DUO1.
1504	MERGEG013937	AT3G04670	WRKY39	7.66	44.85	2.54924	0	0	member of WRKY Transcription Factor; Group II-d
1515	MERGEG014023	AT3G05380	ATALY2	4.11	21.29	2.37216	0	0	ALWAYS EARLY 2 (ALY2); FUNCTIONS IN: DNA binding, sequence-specific DNA binding transcription factor activity; CONTAINS InterPro DOMAIN/s: SANT, DNA-binding (InterPro:IPR001005), DIRP (InterPro:IPR010561); BEST Arabidopsis thaliana protein match is: DIRP ;Myb-like DNA-binding domain (TAIR:AT5G27610.1).
1531	MERGEG014161	AT3G06490	AtMYB108	0.06	8.38	7.15948	0	0	putative transcription factor MYB108 (MYB108) mRNA,
1569	MERGEG014430	AT3G09370	MYB3R-3	5.29	11.3	1.09487	0.008663	0.026294	putative c-myb-like transcription factor (MYB3R3) mRNA,
1585	MERGEG014556	AT3G10490	ANAC051,anac053	23.28	73.71	1.66302	8.2e-05	0.000452	Encodes a NAC transcription factor that physically associates with the histone H3K4 demethylase JMJ14 and through that association is involved in transcriptional repression and flowering time control.
1595	MERGEG014621	AT3G11020	DREB2B	0.2	2.06	3.39953	0.008172	0.025095	encodes a member of the DREB subfamily A-2 of ERF/AP2 transcription factor family (DREB2B). The protein contains one AP2 domain. There are eight members in this subfamily including DREB2A.
1634	MERGEG014994	AT3G14180	AT3G14172,AT3G14180	10.87	25.23	1.21533	0.005502	0.018002	sequence-specific DNA binding transcription factors; BEST Arabidopsis thaliana protein match is: 6B-interacting protein 1-like 1 (TAIR:AT1G54060.1)
1647	MERGEG015110	AT3G15210	ATERF-4	72.31	444.65	2.62035	0	0	Encodes a member of the ERF (ethylene response factor) subfamily B-1 of ERF/AP2 transcription factor family (ATERF-4). The protein contains one AP2 domain. Acts as a negative regulator of JA-responsive defense gene expression and resistance to the necrotrophic fungal pathogen Fusarium oxysporum and antagonizes JA inhibition of root elongation. The mRNA is cell-to-cell mobile.
1650	MERGEG015145	AT3G15500	NAC3	1.18	58.66	5.63867	0	0	Encodes an ATAF-like NAC-domain transcription factor that doesn't contain C-terminal sequences shared by CUC1, CUC2 and NAM. Note: this protein (AtNAC3) is not to be confused with the protein encoded by locus AT3G29035, which, on occasion, has also been referred to as AtNAC3.
1665	MERGEG015240	AT3G16350	-	4.5	15.5	1.78488	2e-06	1.9e-05	Homeodomain-like superfamily protein; CONTAINS InterPro DOMAIN/s: SANT, DNA-binding (InterPro:IPR001005), Homeodomain-like (InterPro:IPR009057), Myb, DNA-binding (InterPro:IPR014778), Zinc finger, CCHC-type (InterPro:IPR001878), HTH transcriptional regulator, Myb-type, DNA-binding (InterPro:IPR017930), Myb-like DNA-binding domain, SHAQKYF class (InterPro:IPR006447); BEST Arabidopsis thaliana prot…
1678	MERGEG015297	AT3G16870	GATA17	8.07	51.84	2.68382	0	0	Encodes a member of the GATA factor family of zinc finger transcription factors.
1713	MERGEG015683	AT3G20310	ATERF-7	22.17	60.01	1.43645	1e-05	6.5e-05	Encodes a member of the ERF (ethylene response factor) subfamily B-1 of ERF/AP2 transcription factor family (ATERF-7). The protein contains one AP2 domain. Phosphorylated by PKS3 in vitro. Involved in ABA-mediated responses. Acts as a repressor of GCC box?mediated transcription together with AtSin3 and HDA19.
1722	MERGEG015737	AT3G20770	EIN3	71.16	149.26	1.06869	0.001826	0.007004	Encodes EIN3 (ethylene-insensitive3), a nuclear transcription factor that initiates downstream transcriptional cascades for ethylene responses.
1753	MERGEG016043	AT3G23220	-	0	2.12	1.79769e+308	0.004589	0.015408	encodes a member of the ERF (ethylene response factor) subfamily B-3 of ERF/AP2 transcription factor family. The protein contains one AP2 domain. There are 18 members in this subfamily including ATERF-1, ATERF-2, AND ATERF-5.
1754	MERGEG016044	AT3G23230	-	0.25	12.03	5.60904	1e-06	4e-06	encodes a member of the ERF (ethylene response factor) subfamily B-3 of ERF/AP2 transcription factor family. The protein contains one AP2 domain. There are 18 members in this subfamily including ATERF-1, ATERF-2, AND ATERF-5.
1755	MERGEG016045	AT3G23240	ERF1	0.63	4.29	2.77787	1.1e-05	7.3e-05	encodes a member of the ERF (ethylene response factor) subfamily B-3 of ERF/AP2 transcription factor family (ERF1). The protein contains one AP2 domain. There are 18 members in this subfamily including ATERF-1, ATERF-2, AND ATERF-5. EREBP like protein that binds GCC box of ethylene regulated promoters such as basic chitinases. Constitutive expression of ERF1 phenocopies ethylene over production. …
1769	MERGEG016202	AT3G24520	AT-HSFC1	15.21	80.04	2.39532	0	0	member of Heat Stress Transcription Factor (Hsf) family
1785	MERGEG016336	AT3G25790	-	0	0.93	1.79769e+308	0.001528	0.005998	myb-like transcription factor family protein; CONTAINS InterPro DOMAIN/s: Homeodomain-like (InterPro:IPR009057), Myb, DNA-binding (InterPro:IPR014778), HTH transcriptional regulator, Myb-type, DNA-binding (InterPro:IPR017930), Myb-like DNA-binding domain, SHAQKYF class (InterPro:IPR006447), Homeodomain-related (InterPro:IPR012287); BEST Arabidopsis thaliana protein match is: myb-like transcriptio…
1798	MERGEG016497	AT3G27010	TCP20	4.71	11.65	1.30708	0.000828	0.003533	Belongs to a TCP protein transcription factor family. Members of this family contain a predicted basic-helix-loop-helix domain involved in DNA binding. Related to rice PCF1 and PCF2 genes. Binds to the GCCCR element of CYCB1;1. Involved in regulation of expression of cell cycle control and ribosomal protein genes.
1804	MERGEG016588	AT1G22640	ATMYB3	0.03	3.63	7.12171	8.9e-05	0.000486	MYB-type transcription factor (MYB3) that represses phenylpropanoid biosynthesis gene expression
1822	MERGEG016740	AT3G28910	ATMYB30	7.58	16.94	1.16059	0.001302	0.005213	transcription factor myb homologue
1827	MERGEG016770	AT3G29035	NAC3	8.75	41.41	2.2426	0	0	Encodes a protein with transcription factor activity. Note: this protein (AT3G29035) on occasion has also been referred to as AtNAC3, not to be confused with the AtNAC3 found at locus AT3G15500.
1857	MERGEG018133	AT3G46090	AT3G46080,ZAT7	25.3	66.3	1.38978	0.004004	0.013735	ZAT7; FUNCTIONS IN: sequence-specific DNA binding transcription factor activity, zinc ion binding, nucleic acid binding; INVOLVED IN: response to chitin, regulation of transcription; LOCATED IN: intracellular; CONTAINS InterPro DOMAIN/s: Zinc finger, C2H2-like (InterPro:IPR015880), Zinc finger, C2H2-type (InterPro:IPR007087); BEST Arabidopsis thaliana protein match is: C2H2-type zinc finger famil…
1861	MERGEG018204	AT3G46640	LUX	0.61	13	4.40865	0	0	Encodes a myb family transcription factor with a single Myb DNA-binding domain (type SHAQKYF) that is unique to plants and is essential for circadian rhythms, specifically for transcriptional regulation within the circadian clock. LUX is required for normal rhythmic expression of multiple clock outputs in both constant light and darkness. It is coregulated with TOC1 and seems to be repressed by C…
1903	MERGEG018529	AT3G49530	ANAC062	21.8	70.25	1.68819	0	3e-06	Transcription factor that serves as a molecular link between cold signals and pathogen resistance responses. Undergoes proteolytic processing triggered by cold-induced changes in membrane fluidity.
1911	MERGEG018614	AT3G50260	CEJ1	0.98	129.14	7.04121	0	0	Encodes a member of the DREB subfamily A-5 of ERF/AP2 transcription factor family. The protein contains one AP2 domain. Involved in defense and freezing stress responses. There are 16 members in this subfamily including RAP2.1, RAP2.9 and RAP2.10.
1918	MERGEG018660	AT3G50650	-	3.1	6.71	1.11561	0.00513	0.016959	GRAS family transcription factor; CONTAINS InterPro DOMAIN/s: Transcription factor GRAS (InterPro:IPR005202); BEST Arabidopsis thaliana protein match is: GRAS family transcription factor (TAIR:AT5G66770.1); Has 2907 Blast hits to 2857 proteins in 413 species: Archae - 0; Bacteria - 24; Metazoa - 184; Fungi - 97; Plants - 2517; Viruses - 13; Other Eukaryotes - 72 (source: NCBI BLink).
1957	MERGEG019000	AT3G53600	AT3G53600	0.08	36.62	8.79631	0.005136	0.01697	C2H2-type zinc finger family protein; FUNCTIONS IN: sequence-specific DNA binding transcription factor activity, zinc ion binding, nucleic acid binding; INVOLVED IN: response to chitin, regulation of transcription; LOCATED IN: intracellular; CONTAINS InterPro DOMAIN/s: Zinc finger, C2H2-like (InterPro:IPR015880), Zinc finger, C2H2-type (InterPro:IPR007087); BEST Arabidopsis thaliana
1975	MERGEG019103	AT3G54620	BZO2H4	31.68	122.22	1.94788	1e-06	6e-06	bZIP transcription factor-like protein mRNA
2035	MERGEG019552	AT3G58710	WRKY69	2.02	8.41	2.0557	0.002156	0.008097	member of WRKY Transcription Factor; Group II-e
2042	MERGEG019604	AT3G59220	PRN	0.17	9.49	5.82025	0	0	encodes a cupin-domain containing protein that is similar to pirins which interact with a CCAAT box binding transcription factor. The protein interacts with GPA1 (G protein alpha-subunit) in vitro. Mutants in the gene are affected in germination and early seedling development.
2089	MERGEG019976	AT3G62420	ATBZIP53	44.23	115.61	1.38603	2e-05	0.000128	Encodes a group-S bZIP transcription factor. Forms heterodimers with group-C bZIP transcription factors. The heterodimers bind to the ACTCAT cis-element of proline dehydrogenase gene.
2107	MERGEG020250	AT4G01250	WRKY22	3.57	109.32	4.93476	0	0	AtWRKY22 is a member of WRKY Transcription Factor; Group II-e. It is involved in regulation of dark induced leaf senescence.
2111	MERGEG020289	AT4G01540	ANAC068	3.26	22.62	2.79611	0	0	Encodes a membrane-bound NAC (for NAM, ATAF1/2, CUC2) transcription factor, designated NTM1 (for NAC with transmembrane motif1). NTM1 regulates cell division in Arabidopsis.
2114	MERGEG020312	AT4G01720	WRKY47	5.48	21.8	1.99187	0	2e-06	member of WRKY Transcription Factor; Group II-b
2155	MERGEG021128	AT4G06746	RAP2.9	1.18	40.5	5.10365	0	0	encodes a member of the DREB subfamily A-5 of ERF/AP2 transcription factor family (RAP2.9). The protein contains one AP2 domain. There are 16 members in this subfamily including RAP2.1 and RAP2.10.
2168	MERGEG021583	AT4G09570	CPK4	7.63	32.68	2.0987	0	1e-06	Encodes a member of Calcium Dependent Protein Kinase (CDPK) gene family.Positive regulator of ABA signaling. Phosphorylates ABA responsive transcription factors ABF1 and ABF4.
2252	MERGEG022416	AT4G16141	-	9.59	19.58	1.0291	0.00694	0.0219	GATA type zinc finger transcription factor family protein; FUNCTIONS IN: sequence-specific DNA binding, zinc ion binding, sequence-specific DNA binding transcription factor activity; INVOLVED IN: regulation of transcription, DNA-dependent; CONTAINS InterPro DOMAIN/s: Zinc finger, NHR/GATA-type (InterPro:IPR013088), Zinc finger, GATA-type (InterPro:IPR000679); BEST Arabidopsis thaliana protein mat…
2272	MERGEG022579	AT4G17490	ATERF6	7.52	22.43	1.57769	2.7e-05	0.000169	Encodes a member of the ERF (ethylene response factor) subfamily B-3 of ERF/AP2 transcription factor family (ATERF-6). The protein contains one AP2 domain. There are 18 members in this subfamily including ATERF-1, ATERF-2, AND ATERF-5.
2273	MERGEG022580	AT4G17500	ATERF-1	37.62	73.4	0.964374	0.003606	0.012574	Encodes a member of the ERF (ethylene response factor) subfamily B-3 of ERF/AP2 transcription factor family (ATERF-1). The protein contains one AP2 domain. There are 18 members in this subfamily including ATERF-1, ATERF-2, AND ATERF-5.
2280	MERGEG022633	AT4G17900	AT4G17900	18.23	73.91	2.01933	0	0	PLATZ transcription factor family protein; FUNCTIONS IN: binding; INVOLVED IN: biological_process unknown; CONTAINS InterPro DOMAIN/s: Protein of unknown function DUF597 (InterPro:IPR006734); BEST Arabidopsis thaliana protein match is: PLATZ transcription factor family protein (TAIR:AT1G
2285	MERGEG022665	AT4G18170	WRKY28	0.59	75.74	7.00802	0	0	member of WRKY Transcription Factor; Group II-c. Involved in the activation of salicylic acid biosynthesis genes ICS1 and PBS3.
2294	MERGEG022750	AT4G18880	HSF A4A	16.45	65.02	1.98325	0	0	member of Heat Stress Transcription Factor (Hsf) family
2322	MERGEG022974	AT4G20970	AT4G20970	0.48	10.04	4.39214	2.2e-05	0.000136	basic helix-loop-helix (bHLH) DNA-binding superfamily protein; FUNCTIONS IN: DNA binding, sequence-specific DNA binding transcription factor activity; INVOLVED IN: defense response to fungus, regulation of transcription
2327	MERGEG023029	AT4G21440	ATM4	0.87	64.52	6.21508	0	0	Encodes a MYB transcription factor involved in wounding and osmotic stress response. Member of the R2R3 factor gene family.
2374	MERGEG023306	AT4G23810	WRKY53	4.62	56.3	3.60665	0	0	member of WRKY Transcription Factor; Group III
2383	MERGEG023347	AT4G24200	-	8.26	23.06	1.48182	5e-06	3.5e-05	Transcription elongation factor (TFIIS) family protein; CONTAINS InterPro DOMAIN/s: Transcription factor IIS, N-terminal (InterPro:IPR017923); Has 1174 Blast hits to 562 proteins in 174 species: Archae - 0; Bacteria - 342; Metazoa - 163; Fungi - 176; Plants - 109; Viruses - 0; Other Eukaryotes - 384 (source: NCBI BLink).
2385	MERGEG023353	AT4G24240	WRKY7	6.7	17.21	1.36002	0.000161	0.000827	Encodes a Ca-dependent calmodulin binding protein. Sequence similarity to the WRKY transcription factor gene family.
2408	MERGEG023481	AT4G25480	ATCBF3	0.55	3.98	2.84438	1.8e-05	0.000118	encodes a member of the DREB subfamily A-1 of ERF/AP2 transcription factor family (CBF3). The protein contains one AP2 domain. There are six members in this subfamily, including CBF1, CBF2, and CBF3. This gene is involved in response to low temperature and abscisic acid.
2431	MERGEG023698	AT4G27410	RD26	14.82	485.02	5.03238	0	0	Encodes a NAC transcription factor induced in response to dessication. It is localized to the nucleus and acts as a transcriptional activator in ABA-mediated dehydration response.
2444	MERGEG023761	AT4G27950	CRF4	0.09	12.05	7.03719	0	0	encodes a member of the ERF (ethylene response factor) subfamily B-5 of ERF/AP2 transcription factor family. The protein contains one AP2 domain. There are 7 members in this subfamily.
2447	MERGEG023784	AT4G28140	-	0.41	120.81	8.20867	0	0	encodes a member of the DREB subfamily A-6 of ERF/AP2 transcription factor family. The protein contains one AP2 domain. There are 8 members in this subfamily including RAP2.4.
2468	MERGEG023985	AT4G29930	AT4G29930	0.08	28.25	8.39629	0	0	basic helix-loop-helix (bHLH) DNA-binding superfamily protein; FUNCTIONS IN: DNA binding, sequence-specific DNA binding transcription factor activity; INVOLVED IN: regulation of transcription; LOCATED IN: nucleus; CONTAINS InterPro DOMAIN/s: Helix-loop-helix DNA-binding domain (InterPro:IPR001092), Helix-loop-helix DNA-binding (InterPro:IPR011598); BEST Arabidopsis thaliana protein m
2495	MERGEG024155	AT4G31550	WRKY11	25.28	274.37	3.43986	0	0	member of WRKY Transcription Factor; Group II-d; negative regulator of basal resistance to Pseudomonas syringae.
2501	MERGEG024181	AT4G31800	WRKY18	5.7	503.13	6.46361	0	0	Pathogen-induced transcription factor. Binds W-box sequences in vitro. Forms protein complexes with itself and with WRKY40 and WRKY60. Constitutive expression of WRKY18 enhanced resistance to P. syringae, but its coexpression with WRKY40 or WRKY60 made plants more susceptible to both P. syringae and B. cinerea. WRKY18, WRKY40, and WRKY60 have partially redundant roles in response
2502	MERGEG024182	AT4G31805	-	0.02	0.41	4.603	0.004882	0.016261	WRKY family transcription factor; BEST Arabidopsis thaliana protein match is: myosin heavy chain-related (TAIR:AT5G10890.1); Has 30201 Blast hits to 17322 proteins in 780 species: Archae - 12; Bacteria - 1396; Metazoa - 17338; Fungi - 3422; Plants - 5037; Viruses - 0; Other Eukaryotes - 2996 (source: NCBI BLink).
2505	MERGEG024211	AT4G32040	KNAT5	20.64	40.07	0.957159	0.003586	0.012522	A member of Class II KN1-like homeodomain transcription factors factors (together with KNAT3 and KNAT4), with greatest homology to the maize knox1 homeobox protein. Regulates photomorphogenic responses and represses late steps in gibberellin biosynthesis. KNAT5 promoter activity showed cell-type specific pattern along longitudinal root axis, primarily in the epidermis of the distal end of primary…
2514	MERGEG024303	AT4G32800	-	3.96	164.54	5.3769	0	0	encodes a member of the DREB subfamily A-4 of ERF/AP2 transcription factor family. The protein contains one AP2 domain. There are 17 members in this subfamily including TINY.
2529	MERGEG024474	AT4G34400	-	0.21	5.05	4.5987	0	0	AP2/B3-like transcriptional factor family protein; FUNCTIONS IN: DNA binding, sequence-specific DNA binding transcription factor activity; INVOLVED IN: regulation of transcription, DNA-dependent; LOCATED IN: endomembrane system; EXPRESSED IN: 17 plant structures; EXPRESSED DURING: 9 growth stages; CONTAINS InterPro DOMAIN/s: Transcriptional factor B3 (InterPro:IPR003340); BEST Arabidopsis thalian…
2530	MERGEG024475	AT4G34410	RRTF1	13.24	198.51	3.90664	0	0	encodes a member of the ERF (ethylene response factor) subfamily B-3 of ERF/AP2 transcription factor family. The protein contains one AP2 domain. There are 18 members in this subfamily including ATERF-1, ATERF-2, AND ATERF-5.
2551	MERGEG024603	AT4G35590	-	0.08	0.55	2.86898	0.005375	0.01764	RWP-RK domain-containing protein; FUNCTIONS IN: sequence-specific DNA binding transcription factor activity; INVOLVED IN: regulation of transcription; LOCATED IN: endomembrane system; EXPRESSED IN: 12 plant structures; EXPRESSED DURING: 4 anthesis, petal differentiation and expansion stage, LP.12 twelve leaves visible, D bilateral stage; CONTAINS InterPro DOMAIN/s: Plant regulator RWP-RK (InterPr…
2577	MERGEG024744	AT4G36900	RAP2.10	4.85	63.56	3.71084	0	0	encodes a member of the DREB subfamily A-5 of ERF/AP2 transcription factor family (RAP2.10). The protein contains one AP2 domain. There are 16 members in this subfamily including RAP2.9 and RAP2.1.
2579	MERGEG024747	AT4G36920	AP2	4.8	11.16	1.21796	0.002681	0.009752	Encodes a floral homeotic gene, a member of the AP2/EREBP (ethylene responsive element binding protein) class of transcription factors and is involved in the specification of floral organ identity, establishment of floral meristem identity, suppression of floral meristem indeterminancy, and development of the ovule and seed coat. AP2 also has a role in controlling seed mass. Dominant negative all…
2585	MERGEG024774	AT4G37180	-	12.1	24.23	1.00162	0.004811	0.01605	myb family transcription factor, contains Pfam domain, PF00249: Myb-like DNA-binding domain l; also isolated as a putative cytoskeletal protein in a yeast screen
2602	MERGEG024850	AT4G37850	-	0.01	1.29	7.35975	0.002069	0.007813	basic helix-loop-helix (bHLH) DNA-binding superfamily protein; FUNCTIONS IN: DNA binding, sequence-specific DNA binding transcription factor activity; INVOLVED IN: regulation of transcription; LOCATED IN: nucleus; CONTAINS InterPro DOMAIN/s: Helix-loop-helix DNA-binding domain (InterPro:IPR001092), Helix-loop-helix DNA-binding (InterPro:IPR011598); BEST Arabidopsis thaliana protein match is: basi…
2651	MERGEG025198	AT5G01900	WRKY62	0.07	11.69	7.48636	0	0	member of WRKY Transcription Factor; Group III
2675	MERGEG025475	AT5G04340	C2H2	30.19	364.75	3.59494	0	0	putative c2h2 zinc finger transcription factor mRNA,
2681	MERGEG025525	AT5G04840	AT5G04840	1.04	3.61	1.79519	0.002376	0.008804	bZIP protein; FUNCTIONS IN: DNA binding, sequence-specific DNA binding transcription factor activity; INVOLVED IN: regulation of transcription, DNA-dependent; EXPRESSED IN: 12 plant structures; EXPRESSED DURING: 6 growth stages; CONTAINS InterPro DOMAIN/s: Basic-leucine zipper (bZIP) transcription factor (InterPro:IPR004827); BEST Arabidopsis thaliana protein match is: Basic-leucine zipper (bZIP)…
2688	MERGEG025559	AT5G05140	AT5G05140	8.95	113.54	3.66446	0	0	Transcription elongation factor (TFIIS) family protein; FUNCTIONS IN: transcription regulator activity, DNA binding; INVOLVED IN: transcription; LOCATED IN: nucleus; EXPRESSED IN: 24 plant structures; EXPRESSED DURING: 15 growth stages; CONTAINS InterPro DOMAIN/s: Transcription factor IIS, N-terminal (InterPro:IPR017923), Transcription elongation factor, TFIIS/elongin A/CRSP70,
2697	MERGEG025587	AT5G05410	DREB2A	1.81	45.1	4.64178	0	0	encodes a member of the DREB subfamily A-2 of ERF/AP2 transcription factor family (DREB2B). The protein contains one AP2 domain. There are eight members in this subfamily including DREB2A.
2702	MERGEG025612	AT5G05660	ATNFXL2	10.98	24.6	1.16434	0.004346	0.014707	Encodes a homolog of the mammalian zinc finger transcription factor NF-X1.
2723	MERGEG025793	AT5G07310	-	0	4.24	1.79769e+308	0.000276	0.001344	encodes a member of the ERF (ethylene response factor) subfamily B-4 of ERF/AP2 transcription factor family. The protein contains one AP2 domain. There are 7 members in this subfamily.
2767	MERGEG026199	AT5G11510	MYB3R-4	0.22	1.35	2.59787	4.5e-05	0.000265	Arabidopsis thaliana putative c-myb-like transcription factor MYB3R-4. Functions in powdery mildew induced host endoreduplication at the site of infection.
2792	MERGEG026322	AT5G13080	WRKY75	0.28	7.76	4.80542	0	0	WRKY75 is one of several transcription factors induced during Pi deprivation. It is nuclear localized and regulated differentially during Pi starvation. RNAi mediated suppression of WRKY75 made the plants more susceptible to Pi stress as indicated by the higher accumulation of anthocyanin during Pi starvation.
2803	MERGEG026351	AT5G13330	Rap2.6L	0.61	29.54	5.60361	0	0	encodes a member of the ERF (ethylene response factor) subfamily B-4 of ERF/AP2 transcription factor family. The protein contains one AP2 domain. There are 7 members in this subfamily.
2828	MERGEG026523	AT5G14960	DEL2	0.48	2.75	2.52777	0.002603	0.009512	DP-E2F-like 2 (DEL2); FUNCTIONS IN: DNA binding, sequence-specific DNA binding transcription factor activity; INVOLVED IN: regulation of transcription, DNA-dependent; LOCATED IN: nucleus; EXPRESSED IN: 13 plant structures; EXPRESSED DURING: 7 growth stages; CONTAINS InterPro DOMAIN/s: Winged helix-turn-helix transcription repressor DNA-binding (InterPro:IPR011991), Transcri
2887	MERGEG026963	AT5G19000	ATBPM1	19.06	59.82	1.64996	0.000377	0.001771	Encodes a member of the MATH-BTB domain proteins (BPMs) that directly interact with and target for proteasomal degradation the class I homeobox-leucine zipper (HD-ZIP) transcription factor ATHB6. Known members include AT5G19000 (BPM1), AT3G06190 (BPM2), AT2G39760 (BPM3), AT3G03740 (BPM4), AT5G21010 (BPM5) and AT3G43700 (BPM6).
2902	MERGEG027103	AT5G20240	PI	0.11	1.1	3.29151	0.000486	0.002215	Floral homeotic gene encoding a MADS domain transcription factor. Required for the specification of petal and stamen identities.
2914	MERGEG027246	AT5G22220	E2F1	3	9.41	1.64909	4.9e-05	0.000283	Member of the E2F transcription factors, (cell cycle genes), key components of the cyclin D/retinoblastoma/E2F pathway. Binds DPA and RBR1 proteins. Expressed throughout the cell cycle. Abundance increased by auxin through stabilization of the protein. Elevates CDK levels and activity, even under hormone-free conditions. Promotes cell division and shortens cell doubling time, inhibits cell growth…
2918	MERGEG027263	AT5G22380	NAC090	0.84	4.87	2.54412	0.000692	0.003031	NAC domain containing protein 90 (NAC090); FUNCTIONS IN: sequence-specific DNA binding transcription factor activity; INVOLVED IN: multicellular organismal development, regulation of transcription; LOCATED IN: cellular_component unknown; EXPRESSED IN: 7 plant structures; EXPRESSED DURING: 8 growth stages; CONTAINS InterPro DOMAIN/s: No apical meristem (NAM)
2938	MERGEG027456	AT5G24110	WRKY30	0.43	15.46	5.1544	0	0	member of WRKY Transcription Factor; Group III
2942	MERGEG027488	AT5G24360	ATIRE1-1	7.87	17.06	1.1156	0.00259	0.009478	IRE1A and IRE1B catalyze bZIP60 mRNA splicing, producing the active bZIP60 transcription factor.
2948	MERGEG027515	AT5G24590	TIP	23.67	98.64	2.05915	0	0	Member of NAc protein family. Interacts with turnip crinkle virus (TCV) capsid protein. Transcription factor involved in regulating the defense response of Arabidopsis to TCV.
2965	MERGEG027644	AT5G25810	tny	0.23	3.17	3.75816	1e-06	1.2e-05	encodes a member of the DREB subfamily A-4 of ERF/AP2 transcription factor family (TINY). The protein contains one AP2 domain. There are 17 members in this subfamily including TINY. Ectopic or overexpression of this gene in a Ds tagged line has reduced cell expansion. The expression of this gene is induced by ethylene and light and appears to stimulate cytokinin biosynthesis.
2981	MERGEG027842	AT5G27610	ATALY1	1.02	9.61	3.23744	0	0	ALWAYS EARLY 1 (ALY1); FUNCTIONS IN: DNA binding, sequence-specific DNA binding transcription factor activity; INVOLVED IN: biological_process unknown; LOCATED IN: cellular_component unknown; EXPRESSED IN: sperm cell, male gametophyte, flower, pollen tube; EXPRESSED DURING: L mature pollen stage, M germinated pollen stage, 4 anthesis, petal differentiation and expansion sta
2991	MERGEG027951	AT5G28300	AT5G28300	10.68	29.49	1.465	1.5e-05	9.6e-05	Encodes a Ca(2+)-dependent CaM-binding protein. AtGT2L specifically targets the nucleus and possesses both transcriptional activation and DNA-binding abilities, implicating its function as a nuclear transcription factor.
3012	MERGEG028926	AT5G37260	RVE2	5.36	18.86	1.8139	9.1e-05	0.000494	Encodes a MYB family transcription factor Circadian 1 (CIR1). Involved in circadian regulation in Arabidopsis.
3040	MERGEG029216	AT5G39610	ATNAC6	6.82	20.82	1.60928	8e-05	0.000444	Encodes a NAC-domain transcription factor. Positively regulates aging-induced cell death and senescence in leaves. This gene is upregulated in response to salt stress in wildtype as well as NTHK1 transgenic lines although in the latter case the induction was drastically reduced. It was also upregulated by ABA, ACC and NAA treatment, although in the latter two cases, the induction occurred relativ…
3045	MERGEG029304	AT5G40350	MYB24	0.04	4.22	6.64752	8e-06	5.4e-05	Myb24 transcription factor. Member of the R2R3 factor gene family. Induced by jasmonate. Involved in jasmonate response during stamen development.
3092	MERGEG029716	AT5G43650	BHLH92	0.15	4.43	4.92228	0	2e-06	BHLH92; FUNCTIONS IN: DNA binding, sequence-specific DNA binding transcription factor activity; INVOLVED IN: regulation of transcription; LOCATED IN: nucleus; CONTAINS InterPro DOMAIN/s: Helix-loop-helix DNA-binding domain (InterPro:IPR001092), Helix-loop-helix DNA-binding (InterPro:IPR011598); BEST Arabidopsis thaliana protein match is: basic helix-loop-helix (bHLH) DNA-binding superfamily prote…
3099	MERGEG029767	AT5G44080	-	13.69	25.3	0.885782	0.009326	0.027999	Basic-leucine zipper (bZIP) transcription factor family protein; FUNCTIONS IN: sequence-specific DNA binding transcription factor activity; INVOLVED IN: regulation of transcription, DNA-dependent; LOCATED IN: chloroplast; EXPRESSED IN: 24 plant structures; EXPRESSED DURING: 13 growth stages; CONTAINS InterPro DOMAIN/s: Basic-leucine zipper (bZIP) transcription factor (InterPro:IPR004827), bZIP tr…
3102	MERGEG029781	AT5G44210	ERF9	0.53	11.05	4.38827	0	0	encodes a member of the ERF (ethylene response factor) subfamily B-1 of ERF/AP2 transcription factor family (ATERF-9). The protein contains one AP2 domain. There are 15 members in this subfamily including ATERF-3, ATERF-4, ATERF-7, and leafy petiole.
3120	MERGEG029920	AT5G45260	ATWRKY52	6.33	14.94	1.23827	0.000386	0.001805	Confers resistance to Ralstonia solanacearum. Similar to NBLS-TIR resistance genes,and also contains similarity to transcription factors. Interacts with pathogen effector protein AvrPop2.
3125	MERGEG029974	AT5G45710	HSFA4C	9.59	26.76	1.48002	4.1e-05	0.000241	member of Heat Stress Transcription Factor (Hsf) family
3132	MERGEG030054	AT5G46350	WRKY8	1.45	5.44	1.90719	0.000963	0.004029	member of WRKY Transcription Factor; Group II-c
3135	MERGEG030078	AT5G46590	anac096	0.33	11.15	5.09182	0	0	NAC domain containing protein 96 (NAC096); FUNCTIONS IN: sequence-specific DNA binding transcription factor activity; INVOLVED IN: multicellular organismal development, regulation of transcription; LOCATED IN: cellular_component unknown; EXPRESSED IN: 9 plant structures; EXPRESSED DURING: 6 growth stages; CONTAINS InterPro DOMAIN/s: No apical meristem (NAM) protein (InterPro:IPR003441); BEST Arab…
3137	MERGEG030093	AT5G46710	-	5.33	30.96	2.53739	0	0	PLATZ transcription factor family protein; CONTAINS InterPro DOMAIN/s: Protein of unknown function DUF597 (InterPro:IPR006734); BEST Arabidopsis thaliana protein match is: PLATZ transcription factor family protein (TAIR:AT4G17900.1); Has 1807 Blast hits to 1807 proteins in 277 species: Archae - 0; Bacteria - 0; Metazoa - 736; Fungi - 347; Plants - 385; Viruses - 0; Other Eukaryotes - 339 (source:…
3140	MERGEG030118	AT5G46680	HB-7	0.53	2.22	2.07196	0.000386	0.001805	encodes a putative transcription factor that contains a homeodomain closely linked to a leucine zipper motif. Transcript is detected in all tissues examined. Is transcriptionally regulated in an ABA-dependent manner and may act in a signal transduction pathway which mediates a drought response.
3141	MERGEG030121	AT5G46910	AT5G46910	2.78	85.8	4.94694	0	0	Transcription factor jumonji (jmj) family protein / zinc finger (C5HC2 type) family protein; FUNCTIONS IN: sequence-specific DNA binding transcription factor activity; INVOLVED IN: response to chitin, regulation of transcription; LOCATED IN: nucleus; EXPRESSED IN: 24 plant structures; EXPRESSED DURING: 14 growth stages; CONTAINS InterPro DOMAIN/s: Transcription factor jumonji/aspartyl beta-hydrox…
3147	MERGEG030154	AT5G47220	ERF2	28.83	65.37	1.18124	0.000349	0.001654	Encodes a member of the ERF (ethylene response factor) subfamily B-3 of ERF/AP2 transcription factor family (ATERF-2). The protein contains one AP2 domain. Functions as activator of GCC box?dependent transcription. Positive regulator of JA-responsive defense genes and resistance to F. oxysporum and enhances JA inhibition of root elongation.
3164	MERGEG030305	AT5G48560	-	0.85	4.31	2.34726	3e-06	2.4e-05	basic helix-loop-helix (bHLH) DNA-binding superfamily protein; FUNCTIONS IN: DNA binding, sequence-specific DNA binding transcription factor activity; INVOLVED IN: regulation of transcription; LOCATED IN: nucleus; EXPRESSED IN: 14 plant structures; EXPRESSED DURING: LP.06 six leaves visible, LP.04 four leaves visible, 4 anthesis, petal differentiation and expansion stage, LP.08 eight leaves visib…
3172	MERGEG030417	AT5G49520	WRKY48	2.03	177.27	6.45144	0	0	Encodes WRKY48, a member of the WRKY Transcription Factor. WRKY48 is a stress- and pathogen-induced transcriptional activator that represses plant basal defense. The mRNA is cell-to-cell mobile.
3184	MERGEG030535	AT5G50570	SPL13A,SPL13B	6.88	186.67	4.76187	0	0	Squamosa promoter-binding protein-like (SBP domain) transcription factor family protein; FUNCTIONS IN: DNA binding, sequence-specific DNA binding transcription factor activity; INVOLVED IN: regulation of transcription; LOCATED IN: nucleus; CONTAINS InterPro DOMAIN/s: Transcription factor, SBP-box (InterPro:IPR004333); BEST Arabidopsis thaliana protein match is: Squamosa promoter-binding protein-l…
3199	MERGEG030686	AT5G51990	CBF4	0.07	2.1	4.82046	0.000247	0.001217	encodes a member of the DREB subfamily A-1 of ERF/AP2 transcription factor family (CBF4). The protein contains one AP2 domain. There are six members in this subfamily, including CBF1, CBF2, and CBF3. This gene is involved in response to drought stress and abscisic acid treatment, but not to low temperature.
3200	MERGEG030689	AT5G52020	-	0.13	7.47	5.84949	0	0	encodes a member of the DREB subfamily A-4 of ERF/AP2 transcription factor family. The protein contains one AP2 domain. There are 17 members in this subfamily including TINY.
3218	MERGEG030831	AT5G53290	CRF3	0.12	21.41	7.4745	0	0	encodes a member of the ERF (ethylene response factor) subfamily B-5 of ERF/AP2 transcription factor family. The protein contains one AP2 domain. There are 7 members in this subfamily.
3246	MERGEG031028	AT5G55020	ATMYB120	0.02	1.72	6.54086	1.3e-05	8.3e-05	Encodes a putative transcription factor, member of the R2R3 factor gene family (MYB120).
3265	MERGEG031235	AT5G56840	-	0.37	9.38	4.66473	0	0	myb-like transcription factor family protein; CONTAINS InterPro DOMAIN/s: SANT, DNA-binding (InterPro:IPR001005), Homeodomain-like (InterPro:IPR009057), Myb, DNA-binding (InterPro:IPR014778), Zinc finger, CCHC-type (InterPro:IPR001878), HTH transcriptional regulator, Myb-type, DNA-binding (InterPro:IPR017930), Myb-like DNA-binding domain, SHAQKYF class (InterPro:IPR006447); BEST Arabidopsis thali…
3266	MERGEG031247	AT5G56960	AT5G56960	0.07	1.79	4.63033	1.2e-05	7.8e-05	basic helix-loop-helix (bHLH) DNA-binding family protein; FUNCTIONS IN: DNA binding, sequence-specific DNA binding transcription factor activity; INVOLVED IN: response to chitin, regulation of transcription; LOCATED IN: nucleus; CONTAINS InterPro DOMAIN/s: Helix-loop-helix DNA-binding domain (InterPro:IPR001092), Helix-loop-helix DNA-binding (InterPro:IPR011598); BEST Arabidopsis thaliana protein…
3274	MERGEG031268	AT5G57150	AT5G57150,PAP28	10.4	69.65	2.74345	0	2e-06	basic helix-loop-helix (bHLH) DNA-binding superfamily protein; FUNCTIONS IN: DNA binding, sequence-specific DNA binding transcription factor activity; INVOLVED IN: regulation of transcription; LOCATED IN: nucleus; EXPRESSED IN: 24 plant structures; EXPRESSED DURING: 14 growth stages; CONTAINS InterPro DOMAIN/s: Helix-loop-helix DNA-binding domain (InterPro:IPR001092), Helix-loop-helix DNA-binding…
3284	MERGEG031324	AT5G57660	COL5	219.56	475.25	1.11403	0.001966	0.007463	CONSTANS-like 5 (COL5); FUNCTIONS IN: sequence-specific DNA binding transcription factor activity, zinc ion binding; INVOLVED IN: regulation of transcription; LOCATED IN: intracellular; EXPRESSED IN: 23 plant structures; EXPRESSED DURING: 13 growth stages; CONTAINS InterPro DOMAIN/s: CCT domain (InterPro:IPR010402), Zinc finger, B-box (InterPro:IPR000315); BEST Arabidopsis thaliana protein match …
3309	MERGEG031516	AT5G59450	-	17.54	34.94	0.99416	0.003769	0.013043	GRAS family transcription factor; CONTAINS InterPro DOMAIN/s: Transcription factor GRAS (InterPro:IPR005202); BEST Arabidopsis thaliana protein match is: GRAS family transcription factor (TAIR:AT3G46600.1); Has 1807 Blast hits to 1807 proteins in 277 species: Archae - 0; Bacteria - 0; Metazoa - 736; Fungi - 347; Plants - 385; Viruses - 0; Other Eukaryotes - 339 (source: NCBI BLink).
3319	MERGEG031596	AT5G60200	TMO6	1.97	5.58	1.49871	0.001119	0.0046	Encodes a Dof-type transcription factor.
3329	MERGEG031666	AT5G60890	ATMYB34	28.57	141.33	2.30673	0	0	Myb-like transcription factor that modulates expression of ASA1, a key point of control in the tryptophan pathway; mutant has deregulated expression of ASA1 in dominant allele. Loss of function allele suggests ATR1 also functions at a control point for regulating indole glucosinolate homeostasis.
3342	MERGEG031773	AT5G61890	-	0.11	7.27	6.09195	0	0	encodes a member of the ERF (ethylene response factor) subfamily B-4 of ERF/AP2 transcription factor family. The protein contains one AP2 domain. There are 7 members in this subfamily.
3351	MERGEG031834	AT5G62470	MYBCOV1	19.58	138.56	2.82315	0	0	Encodes a R2R3 type Myb transcription factor whose expression is strongly induced by abscisic acid. Mediates abscisic acid signaling during drought stress response.
3375	MERGEG031973	AT5G63790	NAC102	49.3	809.07	4.03646	0	0	Encodes a member of the NAC family of transcription factors. ANAC102 appears to have a role in mediating response to low oxygen stress (hypoxia) in germinating seedlings.
3397	MERGEG032083	AT5G64750	ABR1	0.65	535.74	9.68623	0	0	Encodes a putative transcription factor containing an AP2 domain. Is a member of the ERF (ethylene response factor) subfamily B-4 of ERF/AP2 transcription factor family. Expressed in response to ABA, osmotic stress, sugar stress and drought. Mutants are hypersensitive to these stresses. May be involved in regulation of ABA mediated stress response.
44	MERGEG000342	AT1G04100	IAA10	3.84	9.63	1.32715	0.008014	0.024709	Auxin induced gene, IAA10 (IAA10).
55	MERGEG000440	AT1G04990	AT1G04990	3.35	10.02	1.57919	0.004105	0.014023	Zinc finger C-x8-C-x5-C-x3-H type family protein; FUNCTIONS IN: zinc ion binding, nucleic acid binding; INVOLVED IN: biological_process unknown; LOCATED IN: cellular_component unknown; EXPRESSED IN: 24 plant structures; EXPRESSED DURING: 15 growth stages; CONTAINS InterPro DOMAIN/s: Zinc finger, CCCH-type (InterPro:IPR000571); BEST Arabidopsis thaliana protein match is: zinc finger nuclease 2 (TA…
135	MERGEG001070	AT1G10720	AT1G10720	14.34	34.28	1.25786	0.000263	0.001286	BSD domain-containing protein; CONTAINS InterPro DOMAIN/s: BSD (InterPro:IPR005607); BEST Arabidopsis thaliana protein match is: BSD domain-containing protein (TAIR:AT3G49800.1)
157	MERGEG001278	AT1G12540	AT1G12540	0	4.14	1.79769e+308	0.002061	0.007787	basic helix-loop-helix (bHLH) DNA-binding superfamily protein; FUNCTIONS IN: DNA binding, sequence-specific DNA binding transcription factor activity; INVOLVED IN: regulation of transcription; LOCATED IN: nucleus; CONTAINS InterPro DOMAIN/s: Helix-loop-helix DNA-binding domain (InterPro:IPR001092), Helix-loop-helix DNA-binding (InterPro:IPR011598); BEST Arabidopsis thaliana protein match is: basi…
178	MERGEG001437	AT1G13960	WRKY4	11.04	40.92	1.89024	0	2e-06	Encodes WRKY DNA-binding protein 4 (WRKY4).
240	MERGEG001855	AT1G17730	VPS46.1	21.33	44.63	1.0654	0.003461	0.012138	Encodes an ESCRT-related protein: CHMP1A/AT1G73030; CHMP1B/AT1G17730. CHMP1A and B mediate multivesicular body sorting of auxin carriers and are required for plant development. ESCRT: Endosomal Sorting Complexes Required For Transport machinery; CHMP: Charged Multivesicular Body Protein/Chromatin Modifying Protein.
256	MERGEG001956	AT1G18710	AtMYB47	7.2	55.73	2.95228	0	0	Member of the R2R3 factor gene family.
268	MERGEG001995	AT1G19040	-	0.09	5.51	5.99465	4.6e-05	0.000269	NAC (No Apical Meristem) domain transcriptional regulator superfamily protein; CONTAINS InterPro DOMAIN/s: No apical meristem (NAM) protein (InterPro:IPR003441); BEST Arabidopsis thaliana protein match is: NAC domain containing protein 6 (TAIR:AT1G03490.1); Has 740 Blast hits to 735 proteins in 48 species: Archae - 0; Bacteria - 0; Metazoa - 0; Fungi - 0; Plants - 740; Viruses - 0; Other Eukaryot…
358	MERGEG002661	AT1G25280	AtTLP10	17.02	32.46	0.931181	0.007868	0.02432	Member of TLP family
365	MERGEG002692	AT1G25550	-	37.08	146.99	1.98702	0	0	myb-like transcription factor family protein; CONTAINS InterPro DOMAIN/s: Homeodomain-like (InterPro:IPR009057), Myb, DNA-binding (InterPro:IPR014778), Myb-like DNA-binding domain, SHAQKYF class (InterPro:IPR006447), HTH transcriptional regulator, Myb-type, DNA-binding (InterPro:IPR017930), Homeodomain-related (InterPro:IPR012287); BEST Arabidopsis thaliana protein match is: myb-like transcriptio…
389	MERGEG002886	AT1G27730	STZ	121.22	289.32	1.25503	0.000234	0.00116	Related to Cys2/His2-type zinc-finger proteins found in higher plants. Compensated for a subset of calcineurin deficiency in yeast. Salt tolerance produced by ZAT10 appeared to be partially dependent on ENA1/PMR2, a P-type ATPase required for Li+ and Na+ efflux in yeast. The protein is localized to the nucleus, acts as a transcriptional repressor and is responsive to chitin oligomers. Also involv…
409	MERGEG003045	AT1G29160	-	0.17	2.17	3.65121	0.001156	0.004725	Dof-type zinc finger DNA-binding family protein; CONTAINS InterPro DOMAIN/s: Zinc finger, Dof-type (InterPro:IPR003851); BEST Arabidopsis thaliana protein match is: Dof-type zinc finger DNA-binding family protein (TAIR:AT2G34140.1); Has 1076 Blast hits to 1071 proteins in 56 species: Archae - 0; Bacteria - 0; Metazoa - 0; Fungi - 0; Plants - 1071; Viruses - 0; Other Eukaryotes - 5 (source: NCBI B…
430	MERGEG003171	AT1G30320	AT1G30320	7.19	326.64	5.50513	0	0	Remorin family protein; FUNCTIONS IN: DNA binding; LOCATED IN: plasma membrane; CONTAINS InterPro DOMAIN/s: Remorin, C-terminal (InterPro:IPR005516); BEST Arabidopsis thaliana protein match is: Remorin family protein (TAIR:AT2G02170.2)
512	MERGEG004813	AT1G49520	AT1G49520,GGPS6	5.15	19.54	1.92408	0.000263	0.001286	SWIB complex BAF60b domain-containing protein; CONTAINS InterPro DOMAIN/s: SWIB/MDM2 domain (InterPro:IPR003121), SWIB domain (InterPro:IPR019835), DEK, C-terminal (InterPro:IPR014876); BEST Arabidopsis thaliana protein match is: SWIB complex BAF60b domain-containing protein (TAIR:AT3G19080.1)
550	MERGEG005173	AT1G52830	IAA6	2.09	21.22	3.34308	0	0	An extragenic dominant suppressor of the hy2 mutant phenotype. Also exhibits aspects of constitutive photomorphogenetic phenotype in the absence of hy2. Mutants have dominant leaf curling phenotype shortened hypocotyls and reduced apical hook. Induced by indole-3-acetic acid.
595	MERGEG005709	AT1G57560	AtMYB50	0.18	4.38	4.57551	2.3e-05	0.000144	Member of the R2R3 factor gene family.
610	MERGEG005846	AT1G59640	ZCW32	3.05	8.57	1.48953	0.001406	0.005577	A basic helix-loop-helix encoding gene (BIGPETAL, BPE) involved in the control of petal size. BPE is expressed via two mRNAs derived from an alternative splicing event. The BPEub (AT1G59640.1)transcript is expressed ubiquitously, whereas the BPEp (AT1G59640.2) transcript is preferentially expressed in petals. Plants that lack the petal-expressed variant BPEp have larger petals as a result of incr…
138	MERGEG001111	AT1G11100	AT1G11100	0.19	4.19	4.44084	8e-06	5.2e-05	SNF2 domain-containing protein / helicase domain-containing protein / zinc finger protein-related; FUNCTIONS IN: helicase activity, DNA binding, zinc ion binding, nucleic acid binding, ATP binding; EXPRESSED IN: 22 plant structures; EXPRESSED DURING: 15 growth stages; CONTAINS InterPro DOMAIN/s: Zinc finger, RING-type, conserved site (InterPro:IPR017907), Zinc finger, RING-type (InterPro:IPR00184…
641	MERGEG006088	AT1G61730	-	10.98	47.62	2.11633	0	0	DNA-binding storekeeper protein-related transcriptional regulator; FUNCTIONS IN: transcription regulator activity; INVOLVED IN: biological_process unknown; LOCATED IN: cytosol, nucleolus, chloroplast; EXPRESSED IN: 24 plant structures; EXPRESSED DURING: 13 growth stages; CONTAINS InterPro DOMAIN/s: Protein of unknown function DUF573 (InterPro:IPR007592); BEST Arabidopsis thaliana protein match is…
694	MERGEG006575	AT1G66160	ATCMPG1	12.08	186.28	3.94668	0	0	"CYS, MET, PRO, and GLY protein 1" (CMPG1); FUNCTIONS IN: ubiquitin-protein ligase activity, binding; INVOLVED IN: response to chitin; LOCATED IN: ubiquitin ligase complex; EXPRESSED IN: 18 plant structures; EXPRESSED DURING: 9 growth stages; CONTAINS InterPro DOMAIN/s: U box domain (InterPro:IPR003613), Armadillo-type fold (InterPro:IPR016024); BEST Arabidopsis thaliana protein match is: ARM rep…
732	MERGEG006855	AT1G68580	AT1G68580	19.27	50.02	1.37595	0.000146	0.000763	agenet domain-containing protein / bromo-adjacent homology (BAH) domain-containing protein; FUNCTIONS IN: RNA binding, DNA binding; INVOLVED IN: biological_process unknown; LOCATED IN: cellular_component unknown; EXPRESSED IN: 24 plant structures; EXPRESSED DURING: 15 growth stages; CONTAINS InterPro DOMAIN/s: Tudor-like, plant (InterPro:IPR014002), Agenet (InterPro:IPR008395), Bromo adjacent hom…
744	MERGEG006968	AT1G69570	-	1.65	7.42	2.16597	0.001729	0.006676	Dof-type zinc finger DNA-binding family protein; CONTAINS InterPro DOMAIN/s: Zinc finger, Dof-type (InterPro:IPR003851); BEST Arabidopsis thaliana protein match is: Dof-type zinc finger DNA-binding family protein (TAIR:AT1G26790.1); Has 1305 Blast hits to 1151 proteins in 75 species: Archae - 0; Bacteria - 6; Metazoa - 16; Fungi - 10; Plants - 1107; Viruses - 0; Other Eukaryotes - 166 (source: NC…
782	MERGEG007177	AT1G71520	-	0.02	38.18	10.8359	2e-05	0.000129	encodes a member of the DREB subfamily A-5 of ERF/AP2 transcription factor family. The protein contains one AP2 domain. There are 16 members in this subfamily including RAP2.1, RAP2.9 and RAP2.10.
822	MERGEG007400	AT1G73730	EIL3	11.6	24.56	1.08228	0.001183	0.00482	Encodes a putative transcription factor involved in ethylene signalling. Isolated DNA binding domain has been shown to bind DNA in vitro.
830	MERGEG007437	AT1G74080	ATMYB122	0	0.6	1.79769e+308	0.004204	0.014309	Encodes a putative transcription factor, member of the R2R3 factor gene family (MYB122).
859	MERGEG007677	AT1G76380	-	4.09	25.86	2.66134	0	0	DNA-binding bromodomain-containing protein; FUNCTIONS IN: DNA binding; INVOLVED IN: biological_process unknown; LOCATED IN: cellular_component unknown; EXPRESSED IN: 21 plant structures; EXPRESSED DURING: 13 growth stages; CONTAINS InterPro DOMAIN/s: Bromodomain, conserved site (InterPro:IPR018359), Bromodomain (InterPro:IPR001487); BEST Arabidopsis thaliana protein match is: DNA-binding bromodom…
881	MERGEG007779	AT1G77250	AT1G77250	4.04	15.49	1.93809	0	4e-06	RING/FYVE/PHD-type zinc finger family protein; FUNCTIONS IN: DNA binding, zinc ion binding; INVOLVED IN: regulation of transcription, DNA-dependent; EXPRESSED IN: 24 plant structures; EXPRESSED DURING: 15 growth stages; CONTAINS InterPro DOMAIN/s: Zinc finger, PHD-type, conserved site (InterPro:IPR019786), Zinc finger, PHD-type (InterPro:IPR001965), Zinc finger, FYVE/PHD-type (InterPro:IPR011011)…
913	MERGEG007985	AT1G79180	ATMYB63	0.15	0.88	2.58865	0.00588	0.019071	Member of the R2R3 factor gene family.
936	MERGEG008153	AT1G80840	WRKY40	39.04	721.43	4.20799	0	0	Pathogen-induced transcription factor. Binds W-box sequences in vitro. Forms protein complexes with itself and with WRKY40 and WRKY60. Coexpression with WRKY18 or WRKY60 made plants more susceptible to both P. syringae and B. cinerea. WRKY18, WRKY40, and WRKY60 have partially redundant roles in response to the hemibiotrophic bacterial pathogen Pseudomonas syringae and the necrotrophic fungal path…
943	MERGEG008286	AT2G01930	BPC1	12.04	33.52	1.47695	0.000155	0.000802	BASIC PENTACYSTEINE1 (BPC1) is a regulator of the homeotic Arabidopsis thaliana gene SEEDSTICK (STK), which controls ovule identity. BPC1 induces conformational changes by cooperative binding to purine-rich elements present in the STK regulatory sequence. STK is upregulated in bpc1 mutant.
176	MERGEG001430	AT1G13880	-	11.91	22.55	0.921265	0.005651	0.018422	ELM2 domain-containing protein; FUNCTIONS IN: DNA binding; INVOLVED IN: biological_process unknown; EXPRESSED IN: 24 plant structures; EXPRESSED DURING: 15 growth stages; CONTAINS InterPro DOMAIN/s: SANT, DNA-binding (InterPro:IPR001005), ELM2 (InterPro:IPR000949); BEST Arabidopsis thaliana protein match is: ELM2 domain-containing protein (TAIR:AT2G03470.2); Has 146 Blast hits to 146 proteins in …
996	MERGEG009983	AT2G16720	MYB7	4.55	49.81	3.45299	0	0	Encodes a member of MYB3R- and R2R3- type MYB- encoding genes
1015	MERGEG010117	AT2G17870	ATCSP3	20.81	50.28	1.27273	0.000254	0.001248	Encodes COLD SHOCK DOMAIN PROTEIN 3 (CSP3), involved in the acquisition of freezing tolerance.
1036	MERGEG010311	AT2G19640	ASHR2	4.57	12.62	1.46559	0.000374	0.001756	ASH1-related protein 2 (ASHR2); CONTAINS InterPro DOMAIN/s: SET domain (InterPro:IPR001214); BEST Arabidopsis thaliana protein match is: SET domain protein 38 (TAIR:AT5G06620.1); Has 1755 Blast hits to 1733 proteins in 213 species: Archae - 0; Bacteria - 0; Metazoa - 753; Fungi - 380; Plants - 323; Viruses - 3; Other Eukaryotes - 296 (source: NCBI BLink).
1066	MERGEG010643	AT2G22430	ATHB6	229.25	574.67	1.32581	0.000373	0.001752	Encodes a homeodomain leucine zipper class I (HD-Zip I) protein that is a target of the protein phosphatase ABI1 and regulates hormone responses in Arabidopsis.
1091	MERGEG010757	AT2G23340	DEAR3	20.01	79.67	1.99354	0	0	encodes a member of the DREB subfamily A-5 of ERF/AP2 transcription factor family. The protein contains one AP2 domain. There are 16 members in this subfamily including RAP2.1, RAP2.9 and RAP2.10.
1105	MERGEG010895	AT2G24570	ATWRKY17	8.16	26.68	1.70969	2e-06	1.3e-05	member of WRKY Transcription Factor; Group II-d; negative regulator of basal resistance to Pseudomonas syringae.
1117	MERGEG011056	AT2G25820	-	0.61	2.98	2.29257	0.000614	0.002725	encodes a member of the DREB subfamily A-4 of ERF/AP2 transcription factor family. The protein contains one AP2 domain. There are 17 members in this subfamily including TINY.
1119	MERGEG011089	AT2G26150	ATHSFA2	14.76	62.79	2.08903	0	1e-06	member of Heat Stress Transcription Factor (Hsf) family. Involved in response to misfolded protein accumulation in the cytosol. Regulated by alternative splicing and non-sense-mediated decay.
1138	MERGEG011255	AT2G27580	AT2G27580,AT2G27590	35.42	89.26	1.33319	0.000154	0.000798	A20/AN1-like zinc finger family protein; FUNCTIONS IN: DNA binding, zinc ion binding; INVOLVED IN: biological_process unknown; LOCATED IN: cellular_component unknown; EXPRESSED IN: 22 plant structures; EXPRESSED DURING: 15 growth stages; CONTAINS InterPro DOMAIN/s: Zinc finger, AN1-type (InterPro:IPR000058), Zinc finger, A20-type (InterPro:IPR002653); BEST Arabidopsis th
1262	MERGEG012164	AT2G35640	-	0.43	1.81	2.08504	0.003436	0.012063	Homeodomain-like superfamily protein; CONTAINS InterPro DOMAIN/s: MYB-like (InterPro:IPR017877); BEST Arabidopsis thaliana protein match is: hydroxyproline-rich glycoprotein family protein (TAIR:AT1G31310.1); Has 705 Blast hits to 695 proteins in 85 species: Archae - 0; Bacteria - 25; Metazoa - 102; Fungi - 42; Plants - 506; Viruses - 2; Other Eukaryotes - 28 (source: NCBI BLink).
1342	MERGEG012668	AT2G40140	SZF2	47.13	151.81	1.6876	4e-06	2.6e-05	CZF1; CONTAINS InterPro DOMAIN/s: Zinc finger, CCCH-type (InterPro:IPR000571), Ankyrin repeat-containing domain (InterPro:IPR020683), Ankyrin repeat (InterPro:IPR002110); BEST Arabidopsis thaliana protein match is: salt-inducible zinc finger 1 (TAIR:AT3G55980.1); Has 1196 Blast hits to 1143 proteins in 183 species: Archae - 4; Bacteria - 47; Metazoa - 401; Fungi - 61; Plants - 441; Viruses - 2; O…
1362	MERGEG012855	AT2G41835	-	3.62	26.62	2.87694	0	0	zinc finger (C2H2 type, AN1-like) family protein; FUNCTIONS IN: zinc ion binding, nucleic acid binding; INVOLVED IN: biological_process unknown; LOCATED IN: intracellular; CONTAINS InterPro DOMAIN/s: Zinc finger, C2H2-like (InterPro:IPR015880), Zinc finger, AN1-type (InterPro:IPR000058), Zinc finger, C2H2-type (InterPro:IPR007087); BEST Arabidopsis thaliana protein match is: zinc finger (C2H2 typ…
1365	MERGEG012890	AT2G42150	-	0.5	5.19	3.36974	0.000103	0.000555	DNA-binding bromodomain-containing protein; FUNCTIONS IN: DNA binding; LOCATED IN: nucleus; EXPRESSED IN: 12 plant structures; EXPRESSED DURING: LP.04 four leaves visible, F mature embryo stage, petal differentiation and expansion stage, E expanded cotyledon stage, D bilateral stage; CONTAINS InterPro DOMAIN/s: SANT, DNA-binding (InterPro:IPR001005), Myb, DNA-binding (InterPro:IPR014778), Bromodo…
1396	MERGEG013141	AT2G44430	-	7.52	19.34	1.36192	5.2e-05	0.000302	DNA-binding bromodomain-containing protein; FUNCTIONS IN: DNA binding; EXPRESSED IN: stem, male gametophyte, flower, carpel; EXPRESSED DURING: 4 anthesis, petal differentiation and expansion stage; CONTAINS InterPro DOMAIN/s: SANT, DNA-binding (InterPro:IPR001005), Homeodomain-like (InterPro:IPR009057), Myb, DNA-binding (InterPro:IPR014778), Bromodomain (InterPro:IPR001487), MYB-like (InterPro:IP…
1419	MERGEG013336	AT2G46270	GBF3	10.09	70.63	2.80777	0	0	encodes a bZIP G-box binding protein whose expression is induced by ABA. It has been shown to bind to Adh that contains the G-box and is induced by cold and water deprivation. GBF3 has been shown to be expressed mostly in the root and dark-grown leaves. GBF3 can act as homodimers and as heterodimers with GFB1, GBF2 and GBF4. In addition, GBF3¡¯
1420	MERGEG013341	AT2G46310	CRF5	3.7	9.51	1.36091	0.001019	0.004235	CRF5 encodes one of the six cytokinin response factors. It is transcriptionally upregulated in response to cytokinin. CRF5 belongs to the AP2/ERF superfamily of the transcriptional factors. CRF proteins rapidly relocalize to the nucleus in response to cytokinin. Analysis of loos-of-function mutants revealed that the CRFs function redundantly to regulate the development of embryos, cotyledons and …
1426	MERGEG013365	AT2G46510	ATAIB	25.94	167.75	2.69307	0	0	Encodes a nuclear localized BLH domain containing transcriptional activator involved in response to ABA. Overexpression confers enhanced ABA responsiveness while loss of function mutants are ABA sensitive.
1454	MERGEG013609	AT3G01560	-	17.88	34.08	0.930704	0.004422	0.014921	CONTAINS InterPro DOMAIN/s: Ubiquitin-associated/translation elongation factor EF1B, N-terminal, eukaryote (InterPro:IPR015940), Protein of unknown function DUF1421 (InterPro:IPR010820), UBA-like (InterPro:IPR009060); BEST Arabidopsis thaliana protein match is: Protein of unknown function (DUF1421) (TAIR:AT5G14540.1); Has 90069 Blast hits to 50370 proteins in 2078 species: Archae - 118; Bacteria …
1465	MERGEG013670	AT3G02150	TCP13	13.84	138.66	3.32411	0	0	a chloroplast trans-acting factor of the psbD light-responsive promoter.TCP gene involved in heterochronic control of leaf differentiation.
1472	MERGEG013713	AT3G02550	LBD41	0.46	1.51	1.72558	0.007729	0.023942	LOB domain-containing protein 41 (LBD41); CONTAINS InterPro DOMAIN/s: Lateral organ boundaries, LOB (InterPro:IPR004883), Asymmetric leaves, AS2/LOB (InterPro:IPR017414); BEST Arabidopsis thaliana protein match is: LOB domain-containing protein 40 (TAIR:AT1G67100.1); Has 601 Blast hits to 600 proteins in 23 species: Archae - 0; Bacteria - 0; Metazoa - 0; Fungi - 0; Plants - 601; Viruses - 0; Othe…
1505	MERGEG013945	AT3G04730	IAA16	149.52	299.24	1.00095	0.004201	0.014301	early auxin-induced (IAA16)
1507	MERGEG013971	AT3G04930	-	22.65	44.09	0.961105	0.006159	0.019843	DNA-binding storekeeper protein-related transcriptional regulator; CONTAINS InterPro DOMAIN/s: Protein of unknown function DUF573 (InterPro:IPR007592); BEST Arabidopsis thaliana protein match is: DNA-binding storekeeper protein-related transcriptional regulator (TAIR:AT5G28040.1); Has 345 Blast hits to 341 proteins in 46 species: Archae - 1; Bacteria - 21; Metazoa - 25; Fungi - 5; Plants - 268; V…
1525	MERGEG014076	AT3G05800	AIF1	0.95	9.26	3.27705	0	0	AtBS1(activation-tagged BRI1 suppressor 1)-interacting factor 1 (AIF1); BEST Arabidopsis thaliana protein match is: basic helix-loop-helix (bHLH) DNA-binding superfamily protein (TAIR:AT1G09250.1); Has 150 Blast hits to 150 proteins in 12 species: Archae - 0; Bacteria - 0; Metazoa - 0; Fungi - 0; Plants - 150; Viruses - 0; Other Eukaryotes - 0 (source: NCBI BLink).
1587	MERGEG014577	AT3G10640	VPS60.1	15.82	61.2	1.95225	0	0	VPS60.1; CONTAINS InterPro DOMAIN/s: Snf7 (InterPro:IPR005024); BEST Arabidopsis thaliana protein match is: SNF7 family protein (TAIR:AT5G04850.1); Has 1147 Blast hits to 1145 proteins in 230 species: Archae - 3; Bacteria - 8; Metazoa - 447; Fungi - 307; Plants - 230; Viruses - 0; Other Eukaryotes - 152 (source: NCBI BLink).	VPS60.1; CONTAINS InterPro DOMAIN/s: Snf7 (InterPro:IPR005024); BEST Arabidopsis thaliana protein match is: SNF7 family protein (TAIR:AT5G04850.1)
1590	MERGEG014594	AT3G10800	BZIP28	17.1	52.56	1.62024	1e-06	7e-06	Encodes bZIP28, a putative membrane-tethered transcriptional factor. Up-regulated in response to heat; a bZIP28 null mutant has a heat-sensitive phenotype. bZIP28 has a similar domain structure to the mammalian ATF6 protein involved in the unfolded protein response (UPR), and shares a bZIP domain, transmembrane domain, and a canonical S1P cleavage site. The bZIP28 seems to be glycosylated in vivo…
1591	MERGEG014596	AT3G10815	AT3G10815	0.86	8.82	3.36656	0	0	RING/U-box superfamily protein; FUNCTIONS IN: zinc ion binding; INVOLVED IN: biological_process unknown; LOCATED IN: cellular_component unknown; CONTAINS InterPro DOMAIN/s: Zinc finger, RING-type (InterPro:IPR001841)
1606	MERGEG014709	AT3G11840	PUB24	3.8	51.08	3.74774	0	0	Encodes a U-box-domain-containing E3 ubiquitin ligase that acts as a negative regulator of PAMP-triggered immunity. protein_coding
2677	MERGEG025484	AT3G15510	NAC2	54.98	109.09	0.988475	0.006914	0.02183	Note of caution: not to be confused with another protein (AtNAC6 locus AT5G39610) which on occasion has also been referred to as AtNAC2.
1651	MERGEG015152	AT3G15540	IAA19	5.67	15.15	1.41826	0.000494	0.002247	Primary auxin-responsive gene. Involved in the regulation stamen filaments development.
1657	MERGEG015181	AT3G15790	MBD11	52.31	111.57	1.0927	0.000901	0.003806	Protein containing methyl-CpG-binding domain.Has sequence similarity to human MBD proteins.
1691	MERGEG015493	AT3G18620	-	3.35	8.25	1.29857	0.001059	0.00438	DHHC-type zinc finger family protein; FUNCTIONS IN: zinc ion binding; CONTAINS InterPro DOMAIN/s: Zinc finger, DHHC-type (InterPro:IPR001594); BEST Arabidopsis thaliana protein match is: Ankyrin repeat family protein with DHHC zinc finger domain (TAIR:AT2G14255.1); Has 4961 Blast hits to 4959 proteins in 248 species: Archae - 0; Bacteria - 0; Metazoa - 2163; Fungi - 692; Plants - 838; Viruses - 0…
1702	MERGEG015585	AT3G19360	-	3.57	9.12	1.35431	0.001247	0.005037	Zinc finger (CCCH-type) family protein; CONTAINS InterPro DOMAIN/s: Zinc finger, CCCH-type (InterPro:IPR000571); BEST Arabidopsis thaliana protein match is: Zinc finger (CCCH-type) family protein (TAIR:AT1G32360.1); Has 1128 Blast hits to 788 proteins in 142 species: Archae - 0; Bacteria - 0; Metazoa - 454; Fungi - 86; Plants - 385; Viruses - 0; Other Eukaryotes - 203 (source: NCBI BLink).
1705	MERGEG015607	AT3G19580	AZF2	28.39	80.26	1.49942	1.1e-05	7.1e-05	Encodes zinc finger protein. mRNA levels are upregulated in response to ABA, high salt, and mild dessication. The protein is localized to the nucleus and acts as a transcriptional repressor.
1751	MERGEG016015	AT3G23030	IAA2	91.73	240.81	1.3924	3.5e-05	0.000212	auxin inducible gene expressed in the nucleus
1756	MERGEG016047	AT3G23250	ATMYB15	2.26	214.11	6.56559	0	0	Member of the R2R3 factor gene family.
1787	MERGEG016351	AT3G25882	NIMIN-2	2.12	15.18	2.84049	2e-06	1.2e-05	encodes a kinase that physically interacts with NPR1/NIM1
1796	MERGEG016486	AT3G26910	-	4.05	89.89	4.47365	0	0	hydroxyproline-rich glycoprotein family protein; FUNCTIONS IN: molecular_function unknown; INVOLVED IN: biological_process unknown; LOCATED IN: cellular_component unknown; EXPRESSED IN: 19 plant structures; EXPRESSED DURING: 11 growth stages; BEST Arabidopsis thaliana protein match is: unknown protein (TAIR:AT5G41100.2); Has 35333 Blast hits to 34131 proteins in 2444 species: Archae - 798; Bacter…
1811	MERGEG016647	AT3G28210	PMZ	1.39	150.29	6.75719	0	0	Encodes a putative zinc finger protein (PMZ). p
1837	MERGEG017711	AT3G43240	-	11.13	34.27	1.62273	1e-06	5e-06	ARID/BRIGHT DNA-binding domain-containing protein; FUNCTIONS IN: DNA binding, zinc ion binding; LOCATED IN: intracellular; EXPRESSED IN: 21 plant structures; EXPRESSED DURING: 13 growth stages; CONTAINS InterPro DOMAIN/s: Zinc finger, PHD-type (InterPro:IPR001965), Zinc finger, FYVE/PHD-type (InterPro:IPR011011), ARID/BRIGHT DNA-binding domain (InterPro:IPR001606); Has 133 Blast hits to 125 prote…
1882	MERGEG018414	AT3G48440	AT3G48440	2.93	9.42	1.68619	0.000814	0.003484	Zinc finger C-x8-C-x5-C-x3-H type family protein; FUNCTIONS IN: zinc ion binding, nucleic acid binding; INVOLVED IN: biological_process unknown; LOCATED IN: cellular_component unknown; EXPRESSED IN: 25 plant structures
1890	MERGEG018449	AT3G48760	-	21.49	83.9	1.96521	0	0	DHHC-type zinc finger family protein; FUNCTIONS IN: zinc ion binding; INVOLVED IN: biological_process unknown; LOCATED IN: plasma membrane; EXPRESSED IN: 23 plant structures; EXPRESSED DURING: 13 growth stages; CONTAINS InterPro DOMAIN/s: Zinc finger, DHHC-type (InterPro:IPR001594); BEST Arabidopsis thaliana protein match is: DHHC-type zinc finger family protein (TAIR:AT3G26935.1); Has 5108 Blast…
1909	MERGEG018564	AT3G49810	AT3G49810	7.2	15.48	1.10475	0.002413	0.008925	Encodes a protein with E3 ubiquitin ligase activity that is involved in negative regulation of salt stress tolerance during germination.
1910	MERGEG018579	AT3G49940	LBD38	8.82	50.63	2.52138	0	0	LOB domain-containing protein 38 (LBD38); CONTAINS InterPro DOMAIN/s: Lateral organ boundaries, LOB (InterPro:IPR004883); BEST Arabidopsis thaliana protein match is: LOB domain-containing protein 37 (TAIR:AT5G67420.1); Has 581 Blast hits to 580 proteins in 26 species: Archae - 0; Bacteria - 0; Metazoa - 0; Fungi - 0; Plants - 581; Viruses - 0; Other Eukaryotes - 0 (source: NCBI BLink).
1914	MERGEG018635	AT3G50410	OBP1	0.44	2.79	2.65423	9.8e-05	0.000532	Arabidopsis Dof protein containing a single 51-amino acid zinc finger DNA-binding domain, which may play an important roles in plant growth and development
1928	MERGEG018730	AT3G51180	-	2.32	6.41	1.46656	0.000367	0.001728	Zinc finger C-x8-C-x5-C-x3-H type family protein; FUNCTIONS IN: zinc ion binding, nucleic acid binding; INVOLVED IN: biological_process unknown; EXPRESSED IN: 24 plant structures; EXPRESSED DURING: 15 growth stages; CONTAINS InterPro DOMAIN/s: Zinc finger, CCCH-type (InterPro:IPR000571); BEST Arabidopsis thaliana protein match is: Zinc finger C-x8-C-x5-C-x3-H type family protein (TAIR:AT5G66270.1…
1939	MERGEG018868	AT3G52450	PUB22	2.19	125.69	5.83978	0	0	Encodes a cytoplasmically localized U-box domain E3 ubiquitin ligase protein that is involved in the response to water stress and acts as a negative regulator of PAMP-triggered immunity.
1271	MERGEG012246	AT2G36320	-	23.12	93.59	2.0173	0	0	A20/AN1-like zinc finger family protein; FUNCTIONS IN: DNA binding, zinc ion binding; INVOLVED IN: biological_process unknown; LOCATED IN: cellular_component unknown; EXPRESSED IN: 25 plant structures; EXPRESSED DURING: 15 growth stages; CONTAINS InterPro DOMAIN/s: Zinc finger, AN1-type (InterPro:IPR000058), Zinc finger, A20-type (InterPro:IPR002653); BEST Arabidopsis thaliana protein match is: A…
1946	MERGEG018909	AT3G52800	AT3G52800	111.84	275.56	1.30091	0.000221	0.001103	A20/AN1-like zinc finger family protein; FUNCTIONS IN: DNA binding, zinc ion binding; INVOLVED IN: response to chitin; LOCATED IN: cellular_component unknown; EXPRESSED IN: 23 plant structures; EXPRESSED DURING: 15 growth stages; CONTAINS InterPro DOMAIN/s: Zinc finger, AN1-type (InterPro:IPR000058), Zinc finger, A20-type (InterPro:IPR002653); BEST Arabidopsis thaliana protein
1973	MERGEG019082	AT3G54400	-	5.12	39.82	2.96008	0	0	Eukaryotic aspartyl protease family protein; FUNCTIONS IN: aspartic-type endopeptidase activity; INVOLVED IN: proteolysis; LOCATED IN: apoplast, cell wall, chloroplast, plant-type cell wall; EXPRESSED IN: 21 plant structures; EXPRESSED DURING: 14 growth stages; CONTAINS InterPro DOMAIN/s: Peptidase aspartic (InterPro:IPR021109), Peptidase aspartic, catalytic (InterPro:IPR009007), Peptidase A1 (In…
1978	MERGEG019125	AT3G54810	GATA8	18.97	72.59	1.93609	0	0	Encodes a protein containing a GATA type zinc finger domain that is expressed in the embryo axis and involved in germination. Mutants have a reduced rate of germination even when stratified.
1984	MERGEG019164	AT3G55150	ATEXO70H1	0.02	0.49	4.97046	0.000443	0.002042	A member of EXO70 gene family, putative exocyst subunits, conserved in land plants. Arabidopsis thaliana contains 23 putative EXO70 genes, which can be classified into eight clusters on the phylogenetic tree.
2000	MERGEG019266	AT3G55980	ATSZF1	144.42	341.54	1.24177	0.001153	0.004713	salt-inducible zinc finger 1 (SZF1); CONTAINS InterPro DOMAIN/s: Zinc finger, CCCH-type (InterPro:IPR000571), Ankyrin repeat-containing domain (InterPro:IPR020683), Ankyrin repeat (InterPro:IPR002110); BEST Arabidopsis thaliana protein match is: zinc finger (CCCH-type) family protein (TAIR:AT2G40140.2); Has 1623 Blast hits to 1414 proteins in 181 species: Archae - 2; Bacteria - 49; Metazoa - 777;…
2021	MERGEG019421	AT3G57480	-	5.17	19.45	1.91059	1e-06	1.1e-05	zinc finger (C2H2 type, AN1-like) family protein; FUNCTIONS IN: zinc ion binding, nucleic acid binding; INVOLVED IN: biological_process unknown; LOCATED IN: intracellular; EXPRESSED IN: 24 plant structures; EXPRESSED DURING: 15 growth stages; CONTAINS InterPro DOMAIN/s: Zinc finger, C2H2-like (InterPro:IPR015880), Zinc finger, AN1-type (InterPro:IPR000058), Zinc finger, C2H2-type (InterPro:IPR007…
2041	MERGEG019590	AT3G59080	-	8.08	63.96	2.98451	0	0	Eukaryotic aspartyl protease family protein; FUNCTIONS IN: DNA binding, aspartic-type endopeptidase activity; INVOLVED IN: proteolysis; LOCATED IN: endomembrane system; EXPRESSED IN: 21 plant structures; EXPRESSED DURING: 11 growth stages; CONTAINS InterPro DOMAIN/s: Peptidase aspartic (InterPro:IPR021109), Peptidase aspartic, catalytic (InterPro:IPR009007), Peptidase A1 (InterPro:IPR001461), Pep…
2057	MERGEG019701	AT3G60110	-	2.54	7.93	1.64478	2.5e-05	0.000154	DNA-binding bromodomain-containing protein; FUNCTIONS IN: DNA binding; EXPRESSED IN: 15 plant structures; EXPRESSED DURING: 8 growth stages; CONTAINS InterPro DOMAIN/s: SANT, DNA-binding (InterPro:IPR001005), Homeodomain-like (InterPro:IPR009057), Myb, DNA-binding (InterPro:IPR014778), Bromodomain (InterPro:IPR001487); BEST Arabidopsis thaliana protein match is: DNA-binding bromodomain-containing…
2068	MERGEG019778	AT3G60800	AT3G60800	11.8	26.94	1.19085	0.001897	0.007235	Encodes a protein S-acyltransferase that, together with PAT13, cooperatively regulates leaf senesc
2079	MERGEG019883	AT3G61630	CRF6	4.27	17.81	2.06075	0	1e-06	CRF6 encodes one of the six cytokinin response factors. CRF5 belongs to the AP2/ERF superfamily of the transcriptional factors. CRF proteins rapidly relocalize to the nucleus in response to cytokinin. Analysis of loos-of-function mutants revealed that the CRFs function redundantly to regulate the development of embryos, cotyledons and leaves.
2083	MERGEG019919	AT3G61890	ATHB-12	43.85	110.45	1.33282	0.000115	0.000617	Encodes a homeodomain leucine zipper class I (HD-Zip I) protein. Loss of function mutant has abnormally shaped leaves and stems
2151	MERGEG020807	AT4G05100	AtMYB74	0.47	95.02	7.66846	0	0	Member of the R2R3 factor gene family.
2174	MERGEG021767	AT4G11080	-	0.84	3.37	2.00722	0.000483	0.002204	Encodes a protein containing three copies of the HMG (high mobility group)-box domain. The two Arabidopsis 3xHMG-box proteins are: AT4G11080 (3xHMG-box1) and AT4G23800 (3xHMG-box2). Interacts with mitotic and meiotic chromosomes.
2190	MERGEG021868	AT4G11920	CCS52A2	3.26	7.48	1.19708	0.002462	0.009082	Encodes a putative activator of the anaphase-promoting complex/cyclosome. Promotes exit from the cell cycle and entry into the endocycle leading to endoreduplication.
2192	MERGEG021882	AT4G12040	-	37.63	189.99	2.3361	0	0	A20/AN1-like zinc finger family protein; FUNCTIONS IN: DNA binding, zinc ion binding; INVOLVED IN: biological_process unknown; LOCATED IN: cellular_component unknown; EXPRESSED IN: 23 plant structures; EXPRESSED DURING: 15 growth stages; CONTAINS InterPro DOMAIN/s: Zinc finger, AN1-type (InterPro:IPR000058), Zinc finger, A20-type (InterPro:IPR002653); BEST Arabidopsis thaliana protein match is: A…
2267	MERGEG022550	AT4G17230	SCL13	9.41	265.26	4.81633	0	0	Encodes a scarecrow-like protein (SCL13). Member of GRAS gene family.
2277	MERGEG022614	AT4G17750	HSF1	4.29	8.98	1.06529	0.005838	0.018954	native protein is a trimer, interacts with HSP70, also with TBP, DNA interaction is modulated by phosphorylation and is heat-shock inducible
2299	MERGEG022767	AT4G19020	CMT2	5.27	17	1.68944	1e-06	9e-06	Encodes a plant DNA methyltransferase that methylates mainly cytosines in CHH (H = any base but G) contexts. It is involved in heat tolerance.
2302	MERGEG022785	AT4G19190	-	16.07	32.85	1.03186	0.001489	0.005857	zinc knuckle (CCHC-type) family protein; FUNCTIONS IN: zinc ion binding, nucleic acid binding; INVOLVED IN: biological_process unknown; LOCATED IN: cellular_component unknown; CONTAINS InterPro DOMAIN/s: CBF1-interacting co-repressor CIR, N-terminal (InterPro:IPR019339), Zinc finger, CCHC-type (InterPro:IPR001878); Has 30201 Blast hits to 17322 proteins in 780 species: Archae - 12; Bacteria - 139…
2333	MERGEG023068	AT4G21790	TOM1	71.49	403.07	2.4952	0	0	encodes a host factor that is required for TMV virus multiplication. The mRNA is cell-to-cell mobile.
2348	MERGEG023199	AT4G22820	-	40.03	103.52	1.37093	8.3e-05	0.00046	A20/AN1-like zinc finger family protein; FUNCTIONS IN: DNA binding, zinc ion binding; INVOLVED IN: biological_process unknown; LOCATED IN: cellular_component unknown; EXPRESSED IN: 23 plant structures; EXPRESSED DURING: 15 growth stages; CONTAINS InterPro DOMAIN/s: Zinc finger, AN1-type (InterPro:IPR000058), Zinc finger, A20-type (InterPro:IPR002653); BEST Arabidopsis thaliana protein match is: A…
2369	MERGEG023278	AT4G23550	WRKY29	0.67	3.36	2.32228	0.000337	0.001603	Encodes WRKY DNA-binding protein 29 (WRKY29).
2379	MERGEG023333	AT4G24060	AT4G24060	8.58	32	1.89833	0	0	Dof-type zinc finger DNA-binding family protein; CONTAINS InterPro DOMAIN/s: Zinc finger, Dof-type (InterPro:IPR003851); BEST Arabidopsis thaliana protein match is: Dof-type zinc finger DNA-binding family protein (TAIR:AT1G64620.1)
2402	MERGEG023452	AT4G25210	AT4G25210	33.38	93.73	1.48939	1.4e-05	8.9e-05	DNA-binding storekeeper protein-related transcriptional regulator; FUNCTIONS IN: transcription regulator activity; INVOLVED IN: biological_process unknown; LOCATED IN: nucleolus, chloroplast; EXPRESSED IN: 23 plant structures; EXPRESSED DURING: 13 growth stages; CONTAINS InterPro DOMAIN/s: Protein of unknown function DUF573 (InterPro:IPR007592); BEST Arabidopsis thalian
2531	MERGEG024480	AT4G34430	CHB3	12.6	25.83	1.03512	0.002172	0.008143	Member of a small family of SWI3-like genes in Arabidopsis. Referred to as CHB4 in Zhou et al. (2002).
2537	MERGEG024539	AT4G34990	AtMYB32	6.64	20.48	1.62433	5.7e-05	0.000327	Member of the R2R3 factor gene family.
2549	MERGEG024598	AT4G35550	ATWOX13	9.58	37.24	1.95886	1e-06	9e-06	Encodes a WUSCHEL-related homeobox gene family member with 65 amino acids in its homeodomain. WOX13 is the only family member that does not contain a sequence of eight residues (TLPLFPMH) downstream of the homeodomain called the WUS box.
2573	MERGEG024726	AT4G36730	GBF1	42.38	94.67	1.15966	0.000904	0.003816	member of a gene family encoding basic leucine zipper proteins (GBFs) which bind the G-box
2587	MERGEG024784	AT4G37260	MYB73	9.54	91.38	3.25983	0	0	Member of the R2R3 factor gene family.
2599	MERGEG024838	AT4G37730	AtbZIP7	0.94	4.09	2.11823	0.000135	0.000712	basic leucine-zipper 7 (bZIP7); FUNCTIONS IN: DNA binding, sequence-specific DNA binding transcription factor activity; INVOLVED IN: regulation of transcription, DNA-dependent; EXPRESSED IN: 19 plant structures; EXPRESSED DURING: 7 growth stages; CONTAINS InterPro DOMAIN/s: Basic-leucine zipper (bZIP) transcription factor (InterPro:IPR004827), bZIP transcription factor, bZIP-1 (InterPro:IPR011616…
2605	MERGEG024864	AT4G38000	DOF4.7	0.07	0.96	3.68925	0.000994	0.004142	DNA binding with one finger 4.7 (DOF4.7); CONTAINS InterPro DOMAIN/s: Zinc finger, Dof-type (InterPro:IPR003851); BEST Arabidopsis thaliana protein match is: DOF zinc finger protein 1 (TAIR:AT1G51700.1); Has 1084 Blast hits to 1079 proteins in 56 species: Archae - 0; Bacteria - 0; Metazoa - 0; Fungi - 0; Plants - 1079; Viruses - 0; Other Eukaryotes - 5 (source: NCBI BLink).
2613	MERGEG024928	AT4G38620	ATMYB4	13.65	31.7	1.2154	0.000413	0.001915	Encodes a R2R3 MYB protein which is involved in the response to UV-B. It functions as a repressor of target gene expression. One of its target genes encodes cinnamate 4-hydroxylase; mutants accumulate sinapate esters in their leaves. MYB4 binds to its own promoter and represses its own expression. Nuclear localization of MYB4 depends on the action of the beta importin SAD2.
2639	MERGEG025142	AT5G01380	AT5G01380	0.17	28.94	7.40458	0	0	Homeodomain-like superfamily protein; CONTAINS InterPro DOMAIN/s: SANT, DNA-binding (InterPro:IPR001005), MYB-like (InterPro:IPR017877); BEST Arabidopsis thaliana protein match is: Homeodomain-like superfamily protein (TAIR:AT2G38250.1)
2649	MERGEG025191	AT5G01840	OFP1	0.69	7.64	3.46335	0	0	Encodes a member of the plant specific ovate protein family. Members of this family have been shown to bind to KNOX and BELL- like TALE class homeodomain proteins. This interaction may mediate relocalization of the TALE homeodomain from the nucleus to the cytoplasm. Functions as a transcriptional repressor that suppresses cell elongation.
2680	MERGEG025516	AT5G04760	-	18.63	47.52	1.35085	0.000661	0.002906	Duplicated homeodomain-like superfamily protein; CONTAINS InterPro DOMAIN/s: SANT, DNA-binding (InterPro:IPR001005), Molecular chaperone, heat shock protein, Hsp40, DnaJ (InterPro:IPR015609), Homeodomain-like (InterPro:IPR009057), Myb, DNA-binding (InterPro:IPR014778), HTH transcriptional regulator, Myb-type, DNA-binding (InterPro:IPR017930), Myb-like DNA-binding domain, SHAQKYF class (InterPro:I…
2686	MERGEG025551	AT5G05070	-	0	0.32	1.79769e+308	0.005922	0.019172	DHHC-type zinc finger family protein; FUNCTIONS IN: zinc ion binding; INVOLVED IN: biological_process unknown; LOCATED IN: cellular_component unknown; EXPRESSED IN: male gametophyte, flower, pollen tube; EXPRESSED DURING: L mature pollen stage, M germinated pollen stage, 4 anthesis; CONTAINS InterPro DOMAIN/s: Zinc finger, DHHC-type (InterPro:IPR001594); BEST Arabidopsis thaliana protein match is…
2721	MERGEG025766	AT5G07100	WRKY26	6.71	59.17	3.14063	0	0	Encodes WRKY DNA-binding protein 26 (WRKY26).

## Sheet: down-regulated
Supplementary Table S1. List of All down-regulated TFs in RNA-seq based transcriptome in response to 1mM CySNO
No	ID	Acc	Name	FPKM(1)	FPKM(2)	Log2 (Val_2/Val_1)	p-value	q-value	Annotation	Annotation (Originally Cuff)
1	MERGEG000006	AT1G01060	LHY	227.59	76.32	-1.57629	5e-05	0.000292		LHY encodes a myb-related putative transcription factor involved in circadian rhythm along with another myb transcription factor CCA1
8	MERGEG000029	AT1G01250	-	4.1	1.41	-1.54224	0.008	0.024674	encodes a member of the DREB subfamily A-4 of ERF/AP2 transcription factor family. The protein contains one AP2 domain. There are 17 members in this subfamily including TINY.
70	MERGEG000631	AT1G06760	-	56.82	12.14	-2.22648	0	0	winged-helix DNA-binding transcription factor family protein; FUNCTIONS IN: DNA binding; INVOLVED IN: nucleosome assembly; LOCATED IN: nucleus, nucleosome; EXPRESSED IN: 23 plant structures; EXPRESSED DURING: 13 growth stages; CONTAINS InterPro DOMAIN/s: Winged helix-turn-helix transcription repressor DNA-binding (InterPro:IPR011991), Histone H5 (InterPro:IPR005819), Histone H1/H5 (InterPro:IPR00…
138	MERGEG001320	AT1G12860	SCRM2	12.37	2.28	-2.44007	0	0	Encodes ICE2 (Inducer of CBF Expression 2), a transcription factor of the bHLH family that participates in the response to deep freezing through the cold acclimation-dependent pathway. Overexpression of ICE2 results in increased tolerance to deep freezing stress after cold acclimation.
140	MERGEG001342	AT1G13080	CYP71B2	95.13	13.56	-2.8106	0	0	Encodes ICE2 (Inducer of CBF Expression 2), a transcription factor of the bHLH family that participates in the response to deep freezing through the cold acclimation-dependent pathway. Overexpression of ICE2 results in increased tolerance to deep freezing stress after cold acclimation.C144:C163
167	MERGEG001545	AT1G14920	GAI	17.32	6.81	-1.34752	0.000121	0.000646	Similar to a putative transcription factor and transcriptional coactivators. Repressor of GA responses and involved in gibberellic acid mediated signaling. Member of the DELLA proteins that restrain the cell proliferation and expansion that drives plant growth. The protein undergoes degradation in response to GA via the 26S proteasome. GAI may be involved in reducing ROS accumulation in response …
194	MERGEG001775	AT1G17040	ATSHA	4.58	0.99	-2.21382	8e-06	5.7e-05		Encodes a protein that contains an SH2 domain. It can pull down a 120-kD tyrosine-phosphorylated protein in vitro. It is predicted to act as a transcription factor.
211	MERGEG001927	AT1G18400	BEE1	2.57	0.41	-2.66016	6.8e-05	0.000384	BR enhanced expression 1 (BEE1); FUNCTIONS IN: sequence-specific DNA binding transcription factor activity; INVOLVED IN: regulation of transcription; LOCATED IN: nucleus; EXPRESSED IN: 22 plant structures; EXPRESSED DURING: 13 growth stages; CONTAINS InterPro DOMAIN/s: Helix-loop-helix DNA-binding domain (InterPro:IPR001092), Helix-loop-helix DNA-binding (InterPro:IPR011598); BEST Arabidopsis tha…
220	MERGEG001990	AT1G19000	-	295.21	87.07	-1.7614	3e-06	1.9e-05	Homeodomain-like superfamily protein; FUNCTIONS IN: DNA binding, sequence-specific DNA binding transcription factor activity; INVOLVED IN: regulation of transcription, DNA-dependent; EXPRESSED IN: 23 plant structures; EXPRESSED DURING: 13 growth stages; CONTAINS InterPro DOMAIN/s: SANT, DNA-binding (InterPro:IPR001005), Homeodomain-like (InterPro:IPR009057), Myb, DNA-binding (InterPro:IPR014778),…
285	MERGEG002681	AT1G25440	-	297.54	36.88	-3.01205	0	0	B-box type zinc finger protein with CCT domain; FUNCTIONS IN: sequence-specific DNA binding transcription factor activity, zinc ion binding; INVOLVED IN: regulation of transcription; LOCATED IN: membrane; EXPRESSED IN: leaf; CONTAINS InterPro DOMAIN/s: CCT domain (InterPro:IPR010402), Zinc finger, B-box (InterPro:IPR000315); BEST Arabidopsis thaliana protein match is: B-box type zinc finger prote…
291	MERGEG002774	AT1G26790	-	2.63	0.48	-2.45819	9.2e-05	0.000499	Dof-type zinc finger DNA-binding family protein; FUNCTIONS IN: DNA binding, sequence-specific DNA binding transcription factor activity; INVOLVED IN: regulation of transcription; LOCATED IN: endomembrane system; EXPRESSED IN: stem; CONTAINS InterPro DOMAIN/s: Zinc finger, Dof-type (InterPro:IPR003851); BEST Arabidopsis thaliana protein match is: Dof-type zinc finger DNA-binding family protein (TA…
348	MERGEG003400	AT1G32240	KAN2	7.26	2.2	-1.72306	0.000101	0.000546	Encodes a member of the KANADI family of putative transcription factors. Together with KAN1, this gene appears to be involved in the development of the carpel and the outer integument of the ovule.Along with KAN1 and KAN4 appears to regulate the proper localization of PIN1 in early embryogenesis.
354	MERGEG003489	AT1G33060	ANAC014	8.18	2.52	-1.69983	8.1e-05	0.000448	NAC 014 (NAC014); FUNCTIONS IN: sequence-specific DNA binding transcription factor activity; INVOLVED IN: multicellular organismal development, regulation of transcription; LOCATED IN: cellular_component unknown; EXPRESSED IN: 14 plant structures; EXPRESSED DURING: 8 growth stages; CONTAINS InterPro DOMAIN/s: No apical meristem (NAM) protein (InterPro:IPR003441); BEST Arabidopsis thaliana protein…
440	MERGEG004977	AT1G51070	bHLH115	27.6	10.51	-1.39205	0.001867	0.007138		basic Helix-Loop-Helix 115 (bHLH115); FUNCTIONS IN: DNA binding, sequence-specific DNA binding transcription factor activity; INVOLVED IN: regulation of transcription; LOCATED IN: nucleus; EXPRESSED IN: 22 plant structures; EXPRESSED DURING: 13 growth stages
500	MERGEG005617	AT1G56650	ATMYB75	10.65	3.71	-1.52021	0.002494	0.009187	Encodes a putative MYB domain containing transcription factor involved in anthocyanin metabolism and radical scavenging. Essential for the sucrose-mediated expression of the dihydroflavonol reductase gene. Auxin and ethylene responsiveness of PAP1 transcription is lost in myb12 mutants.
559	MERGEG006408	AT1G64625	-	0.49	0.03	-4.24715	0.005229	0.017236	Serine/threonine-protein kinase WNK (With No Lysine)-related; BEST Arabidopsis thaliana protein match is: transcription factor-related (TAIR:AT2G27230.2); Has 35333 Blast hits to 34131 proteins in 2444 species: Archae - 798; Bacteria - 22429; Metazoa - 974; Fungi - 991; Plants - 531; Viruses - 0; Other Eukaryotes - 9610 (source: NCBI BLink).
608	MERGEG006805	AT1G68130	IDD14	7.26	2.9	-1.32518	0.002885	0.010377	Encodes the longer of two splice variants of a transcription factor involved in regulating starch metabolims in response to cold.
612	MERGEG006847	AT1G68520	-	139.6	24.77	-2.49443	0	0	B-box type zinc finger protein with CCT domain; FUNCTIONS IN: sequence-specific DNA binding transcription factor activity, zinc ion binding; INVOLVED IN: regulation of transcription; LOCATED IN: intracellular; EXPRESSED IN: 21 plant structures; EXPRESSED DURING: 13 growth stages; CONTAINS InterPro DOMAIN/s: CCT domain (InterPro:IPR010402), Zinc finger, B-box (InterPro:IPR000315); BEST Arabidopsis…
622	MERGEG006899	AT1G68920	AT1G68920	14.78	5.69	-1.37637	0.002126	0.007999		basic helix-loop-helix (bHLH) DNA-binding superfamily protein; FUNCTIONS IN: sequence-specific DNA binding transcription factor activity; INVOLVED IN: regulation of transcription; LOCATED IN: nucleus; EXPRESSED IN: 22 plant structures; EXPRESSED DURING
634	MERGEG007023	AT1G70000	-	38.01	17.94	-1.08293	0.002356	0.008747	myb-like transcription factor family protein; CONTAINS InterPro DOMAIN/s: SANT, DNA-binding (InterPro:IPR001005), Homeodomain-like (InterPro:IPR009057), Myb, DNA-binding (InterPro:IPR014778), Zinc finger, CCHC-type (InterPro:IPR001878), HTH transcriptional regulator, Myb-type, DNA-binding (InterPro:IPR017930), Myb-like DNA-binding domain, SHAQKYF class (InterPro:IPR006447); BEST Arabidopsis thali…
688	MERGEG007410	AT1G73830	BEE3	5.04	0.22	-4.50709	0	0	BR enhanced expression 3 (BEE3); FUNCTIONS IN: DNA binding, sequence-specific DNA binding transcription factor activity; INVOLVED IN: regulation of transcription; LOCATED IN: nucleus; EXPRESSED IN: 18 plant structures; EXPRESSED DURING: 10 growth stages; CONTAINS InterPro DOMAIN/s: Helix-loop-helix DNA-binding domain (InterPro:IPR001092), Helix-loop-helix DNA-binding (InterPro:IPR011598); BEST Ar…
690	MERGEG007414	AT1G73870	AT1G73870	295.78	26.61	-3.47467	0	0		B-box type zinc finger protein with CCT domain; FUNCTIONS IN: sequence-specific DNA binding transcription factor activity, zinc ion binding; INVOLVED IN: regulation of transcription; LOCATED IN: intracellular; EXPRESSED IN: 14 plant structures; EXPRESSED DURING: 9 growth stages; CONTAINS InterPro DOMAIN/s: CCT domain (InterPro:IPR010402), Zinc finger, B-box (InterPro
706	MERGEG007515	AT1G74840	-	52.77	24.08	-1.13162	0.001115	0.004585	Homeodomain-like superfamily protein; FUNCTIONS IN: DNA binding, sequence-specific DNA binding transcription factor activity; INVOLVED IN: in 9 processes; LOCATED IN: chloroplast; EXPRESSED IN: 22 plant structures; EXPRESSED DURING: 13 growth stages; CONTAINS InterPro DOMAIN/s: SANT, DNA-binding (InterPro:IPR001005), Homeodomain-like (InterPro:IPR009057), Myb, DNA-binding (InterPro:IPR014778), HT…
722	MERGEG007606	AT1G75710	AT1G75710	8.14	1.72	-2.24189	1.1e-05	7.5e-05		C2H2-like zinc finger protein; FUNCTIONS IN: sequence-specific DNA binding transcription factor activity, zinc ion binding, nucleic acid binding; LOCATED IN: intracellular; EXPRESSED IN: 22 plant structures; EXPRESSED DURING: 13 growth stages; CONTAINS InterPro DOMAIN/s: Zinc finger, C2H2-like (InterPro:IPR015880), Zinc finger, C2H2-type (InterPro:IPR007087); BEST Arabidopsis thaliana protein
726	MERGEG007647	AT1G76110	AT1G76110	49.86	5.77	-3.11137	0	0		HMG (high mobility group) box protein with ARID/BRIGHT DNA-binding domain; FUNCTIONS IN: sequence-specific DNA binding transcription factor activity; INVOLVED IN: regulation of transcription; LOCATED IN: intracellular, nucleus; EXPRESSED IN: 21 plant structures; EXPRESSED DURING: 14 growth stages; CONTAINS InterPro DOMAIN/s: High mobility group, superfamily (InterPro:IPR009071), High mobility
731	MERGEG007729	AT1G76870	AT1G76870	1.48	0.12	-3.65741	0.003745	0.012974		BEST Arabidopsis thaliana protein match is: sequence-specific DNA binding transcription factors (TAIR:AT1G21200.1)
786	MERGEG008303	AT2G02070	AtIDD5	17.6	4.46	-1.98134	0	3e-06	indeterminate(ID)-domain 5 (IDD5); FUNCTIONS IN: sequence-specific DNA binding transcription factor activity, zinc ion binding, nucleic acid binding; INVOLVED IN: regulation of transcription; LOCATED IN: intracellular, chloroplast; EXPRESSED IN: 22 plant structures; EXPRESSED DURING: 13 growth stages; CONTAINS InterPro DOMAIN/s: Zinc finger, C2H2-like (InterPro:IPR015880), Zinc finger, C2H2-type …
787	MERGEG008304	AT2G02080	AtIDD4	26.54	11.43	-1.21491	0.004093	0.013992		indeterminate(ID)-domain 4 (IDD4); FUNCTIONS IN: sequence-specific DNA binding transcription factor activity; LOCATED IN: intracellular; EXPRESSED IN: 20 plant structures; EXPRESSED DURING: 13 growth stages; CONTAINS InterPro DOMAIN/s: Zinc finger, C2H2-like (InterPro:IPR015880), Zinc finger, C2H2-type (InterPro:IPR007087), Zinc finger, double-stranded RNA binding (InterPro:IPR022755); BEST Arabi…
824	MERGEG008785	AT2G06010	ORG4	16.27	6.75	-1.26987	0.001648	0.006398	encodes a novel protein whose expression level is induced in lines overexpressing salicylic-acid (SA)-inducible Arabidopsis DNA binding with one finger (Dof) transcription factor, called OBF-binding protein 3.
870	MERGEG010167	AT2G18300	-	110.63	10.38	-3.4142	0	0	basic helix-loop-helix (bHLH) DNA-binding superfamily protein; FUNCTIONS IN: sequence-specific DNA binding transcription factor activity; INVOLVED IN: response to cytokinin stimulus, regulation of transcription; LOCATED IN: nucleus; EXPRESSED IN: 13 plant structures; EXPRESSED DURING: 8 growth stages; CONTAINS InterPro DOMAIN/s: Helix-loop-helix DNA-binding domain (InterPro:IPR001092), Helix-loop…
887	MERGEG010370	AT2G20180	PIL5	21.57	3.93	-2.45774	0	0	Encodes a novel Myc-related bHLH transcription factor that has transcriptional activation activity in the dark. It is a key negative regulator of phytochrome-mediated seed germination and acts by inhibiting chlorophyll biosynthesis, light-mediated suppression of hypocotyl elongation and far-red light-mediated suppression of seed germination, and promoting negative gravitropism in hypocotyls. Ligh…
1019	MERGEG011581	AT2G30620	AT2G30620	86.82	17.8	-2.28623	0	0		winged-helix DNA-binding transcription factor family protein; FUNCTIONS IN: DNA binding; INVOLVED IN: nucleosome assembly; LOCATED IN: nucleus, nucleosome; EXPRESSED IN: 23 plant structures; EXPRESSED DURING: 13 growth stages; CONTAINS InterPro DOMAIN/s: Winged helix-turn-helix transcription repressor DNA-binding (InterPro:IPR011991)
1027	MERGEG011655	AT2G31230	ATERF15	14.91	6.13	-1.28215	0.002415	0.00893	encodes a member of the ERF (ethylene response factor) subfamily B-3 of ERF/AP2 transcription factor family. The protein contains one AP2 domain. There are 18 members in this subfamily including ATERF-1, ATERF-2, AND ATERF-5.
1052	MERGEG011903	AT2G33480	NAC041	20.66	8.64	-1.25841	0.003588	0.012526		NAC domain containing protein 41 (NAC041); FUNCTIONS IN: sequence-specific DNA binding transcription factor activity; INVOLVED IN: multicellular organismal development, regulation of transcription; EXPRESSED IN: 22 plant structures
1053	MERGEG011905	AT2G33500	-	6.06	1.55	-1.96312	0.000597	0.002655	B-box type zinc finger protein with CCT domain; FUNCTIONS IN: sequence-specific DNA binding transcription factor activity, zinc ion binding; INVOLVED IN: regulation of transcription; LOCATED IN: intracellular; EXPRESSED IN: 19 plant structures; EXPRESSED DURING: 8 growth stages; CONTAINS InterPro DOMAIN/s: CCT domain (InterPro:IPR010402), Zinc finger, B-box (InterPro:IPR000315); BEST Arabidopsis …
1055	MERGEG011911	AT2G33550	AT2G33550	18.67	8.17	-1.19194	0.005024	0.016653		Homeodomain-like superfamily protein; CONTAINS InterPro DOMAIN/s: MYB-like (InterPro:IPR017877); BEST Arabidopsis thaliana protein match is: sequence-specific DNA binding transcription factors (TAIR:AT4G31270.1)
1067	MERGEG012026	AT2G34450	-	10.88	3.72	-1.54786	0.002085	0.007857	HMG-box (high mobility group) DNA-binding family protein; FUNCTIONS IN: sequence-specific DNA binding transcription factor activity; LOCATED IN: nucleus, chloroplast; EXPRESSED IN: 14 plant structures; EXPRESSED DURING: 9 growth stages; CONTAINS InterPro DOMAIN/s: High mobility group, superfamily (InterPro:IPR009071), High mobility group, HMG1/HMG2 (InterPro:IPR000910); BEST Arabidopsis thaliana …
1114	MERGEG012383	AT2G37560	ATORC2	0.66	0.12	-2.48403	0.003806	0.013159	Origin Recognition Complex subunit 2. Involved in the initiation of DNA replication. Regulated transcriptionally during cell cycle, peaking at G1/S-phase. Target of E2F/DF family of transcription factors. Interacts strongly with all ORC subunits.
1167	MERGEG012787	AT2G41240	BHLH100	39.41	6.44	-2.61255	1e-06	1.1e-05		Encodes a member of the basic helix-loop-helix transcription factor family protein. Functions as a key regulator of iron-deficiency responses independent of the master regulator FIT. Likely regulates genes involved in the distribution of iron within the plant.
1175	MERGEG012841	AT2G41710	-	21.14	8.94	-1.24205	0.005851	0.018992	Integrase-type DNA-binding superfamily protein; FUNCTIONS IN: DNA binding, sequence-specific DNA binding transcription factor activity; INVOLVED IN: regulation of transcription, DNA-dependent; LOCATED IN: nucleus; EXPRESSED IN: 22 plant structures; EXPRESSED DURING: 13 growth stages; CONTAINS InterPro DOMAIN/s: DNA-binding, integrase-type (InterPro:IPR016177), Pathogenesis-related transcriptional…
1184	MERGEG012905	AT2G42300	-	18.15	2.91	-2.63892	0	1e-06	basic helix-loop-helix (bHLH) DNA-binding superfamily protein; FUNCTIONS IN: DNA binding, sequence-specific DNA binding transcription factor activity; INVOLVED IN: regulation of transcription; LOCATED IN: nucleus; EXPRESSED IN: 23 plant structures; EXPRESSED DURING: 13 growth stages; CONTAINS InterPro DOMAIN/s: Helix-loop-helix DNA-binding domain (InterPro:IPR001092), Helix-loop-helix DNA-binding…
1185	MERGEG012914	AT2G42380	ATBZIP34	10.05	2.62	-1.94028	2.1e-05	0.000135	Encodes a member of the BZIP family of transcription factors. Forms heterodimers with the related protein AtbZIP61. Binds to G-boxes in vitro and is localized to the nucleus in onion epidermal cells.
1191	MERGEG012951	AT2G42730	-	3.63	1.35	-1.42966	0.005195	0.017136	F-box family protein; FUNCTIONS IN: zinc ion binding; INVOLVED IN: transcription; LOCATED IN: nucleus; CONTAINS InterPro DOMAIN/s: Transcription elongation factor, TFIIS/CRSP70, N-terminal, sub-type (InterPro:IPR003617), F-box domain, cyclin-like (InterPro:IPR001810), FBD-like (InterPro:IPR006566), Transcription elongation factor S-II, central domain (InterPro:IPR003618), Transcription factor IIS…
1194	MERGEG012987	AT2G43060	IBH1	38.14	19.33	-0.980712	0.00488	0.016256	ILI1 binding bHLH 1 (IBH1); FUNCTIONS IN: sequence-specific DNA binding transcription factor activity; INVOLVED IN: regulation of transcription; EXPRESSED IN: 13 plant structures; EXPRESSED DURING: 6 growth stages; CONTAINS InterPro DOMAIN/s: Helix-loop-helix DNA-binding domain (InterPro:IPR001092); Has 261 Blast hits to 261 proteins in 15 species: Archae - 0; Bacteria - 0; Metazoa - 0; Fungi - 0…
1226	MERGEG013367	AT2G46530	ARF11	11.96	3.32	-1.84986	1e-06	7e-06	auxin response factor 11 (ARF11); FUNCTIONS IN: sequence-specific DNA binding transcription factor activity; INVOLVED IN: response to hormone stimulus, regulation of transcription, DNA-dependent, regulation of transcription; LOCATED IN: endomembrane system, nucleus; EXPRESSED IN: 21 plant structures; EXPRESSED DURING: 13 growth stages; CONTAINS InterPro DOMAIN/s: Aux/IAA-ARF-dimerisation (InterPr…
1271	MERGEG013801	AT3G03450	RGL2	7.42	0.79	-3.23763	0	0	Encodes a DELLA protein, a member of the GRAS superfamily of putative transcription factors. DELLA proteins restrain the cell proliferation and expansion that drives plant growth. Negative regulator of the response to GA in controlling seed germination. GA triggers the degradation of RGL2 protein in a process blocked by both proteasome inhibitors and serine/threonine phosphatase inhibitors. The p…
1310	MERGEG014172	AT3G06590	-	18.89	8.28	-1.18911	0.004137	0.01412	basic helix-loop-helix (bHLH) DNA-binding superfamily protein; FUNCTIONS IN: sequence-specific DNA binding transcription factor activity; INVOLVED IN: regulation of transcription; LOCATED IN: nucleus, chloroplast; EXPRESSED IN: 22 plant structures; EXPRESSED DURING: 13 growth stages; CONTAINS InterPro DOMAIN/s: Helix-loop-helix DNA-binding domain (InterPro:IPR001092), Helix-loop-helix DNA-binding…
1321	MERGEG014262	AT3G07340	-	8.84	3.48	-1.34465	0.00072	0.003134	basic helix-loop-helix (bHLH) DNA-binding superfamily protein; FUNCTIONS IN: DNA binding, sequence-specific DNA binding transcription factor activity; INVOLVED IN: regulation of transcription; LOCATED IN: nucleus, chloroplast; EXPRESSED IN: 22 plant structures; EXPRESSED DURING: 11 growth stages; CONTAINS InterPro DOMAIN/s: Helix-loop-helix DNA-binding domain (InterPro:IPR001092), Helix-loop-heli…
1350	MERGEG014504	AT3G10040	-	1.1	0.13	-3.02475	3.5e-05	0.000208	sequence-specific DNA binding transcription factors; BEST Arabidopsis thaliana protein match is: unknown protein (TAIR:AT1G76870.1); Has 3136 Blast hits to 1955 proteins in 249 species: Archae - 4; Bacteria - 147; Metazoa - 846; Fungi - 267; Plants - 330; Viruses - 57; Other Eukaryotes - 1485 (source: NCBI BLink).
1383	MERGEG014835	AT3G13000	AT3G13000	6.1	0.93	-2.71222	0	1e-06		Protein of unknown function, DUF547; FUNCTIONS IN: sequence-specific DNA binding transcription factor activity; INVOLVED IN: regulation of transcription; LOCATED IN: vacuole; EXPRESSED IN: 22 plant structures; EXPRESSED DURING: 13 growth stages; CONTAINS InterPro DOMAIN/s: Protein of unknown function DUF547 (InterPro:IPR006869); BEST Arabidopsis thaliana protein match is: Protein
1393	MERGEG014949	AT3G13810	AtIDD11	21.04	7.3	-1.52637	0.000106	0.000573		indeterminate(ID)-domain 11 (IDD11); FUNCTIONS IN: sequence-specific DNA binding transcription factor activity, zinc ion binding, nucleic acid binding; INVOLVED IN: regulation of transcription; LOCATED IN: intracellular; EXPRESSED IN: 20 plant structures; EXPRESSED DURING: 9 growth stages; CONTAINS InterPro DOMAIN/s: Zinc finger, C2H2-like (InterPro:IPR015880), Zinc finger, C2H
1621	MERGEG018138	AT3G46130	ATMYB48-3	50.75	1.81	-4.80639	0	0	Encodes a putative transcription factor (MYB48) that functions to regulate flavonol biosynthesis primarily in cotyledons.
1629	MERGEG018197	AT3G46600	AT3G46600	62.04	31.34	-0.985311	0.005993	0.019381		GRAS family transcription factor; CONTAINS InterPro DOMAIN/s: Transcription factor GRAS (InterPro:IPR005202), Peptide methionine sulphoxide reductase MsrA (InterPro:IPR002569); BEST Arabidopsis thaliana protein match is: GRAS family transcription factor (TAIR:AT5G59450.1)
1640	MERGEG018317	AT3G47640	PYE	45.22	9.38	-2.26946	0	0	Encodes POPEYE (PYE), a bHLH transcription factor regulating response to iron deficiency in Arabidopsis roots.
1673	MERGEG018720	AT3G51080	GATA6	4.75	0.97	-2.29079	2.1e-05	0.000134	Encodes a member of the GATA factor family of zinc finger transcription factors.
1691	MERGEG018848	AT3G52270	AT3G52270,GTE6	13.84	5.48	-1.33632	0.004919	0.01635		Transcription initiation factor IIF, beta subunit; FUNCTIONS IN: RNA polymerase II transcription factor activity, catalytic activity, ATP binding; INVOLVED IN: transcription initiation from RNA polymerase II promoter; LOCATED IN: transcription factor TFIIF complex; EXPRESSED IN: 9 plant structures; EXPRESSED DURING: M germinated pollen stage, 4 anthes
1716	MERGEG019030	AT3G53920	SIGC	45.12	9.88	-2.1917	0	0		Encodes a sigma-like transcription factor, Sigma 3 (SIG3 or SIGC). As a subunit of chloroplast RNA polymerase, SIG3 confers the ability to recognize promoter sequences on the core enzyme. SIG3 transcribes specifically the psbN gene in plastids.
1737	MERGEG019237	AT3G55734	MIR393B	0.67	0.03	-4.48027	5e-06	3.5e-05	Encodes a microRNA that targets several TIR1/AFB family members and one bHLH family member. MicroRNAs are regulatory RNAs with a mature length of ~21-nucleotides that are processed from hairpin precursors by Dicer-like enzymes. MicroRNAs can negatively regulate gene expression by attenuating translation or by directing mRNA cleavage.Mature sequence: UCCAAAGGGAUCGCAUUGAUCC. Targets are: F-box prot…
1749	MERGEG019310	AT3G56400	WRKY70	97.34	25.41	-1.9376	0	0	member of WRKY Transcription Factor; Group III. Function as activator of SA-dependent defense genes and a repressor of JA-regulated genes. WRKY70-controlled suppression of JA-signaling is partly executed by NPR1.
1757	MERGEG019367	AT3G56970	BHLH038	27.64	4.09	-2.75764	1e-06	5e-06		Encodes a member of the basic helix-loop-helix transcription factor family protein.
1758	MERGEG019368	AT3G56980	BHLH039	15.59	1.71	-3.19198	0	0	Encodes a member of the basic helix-loop-helix transcription factor protein.
1768	MERGEG019442	AT3G57670	NTT	0.53	0.1	-2.35129	0.005982	0.019348	Encodes a a C2H2/C2HC zinc finger transcription factor specifically expressed in the transmitting tract and involved in transmitting tract development and pollen tube growth.
1773	MERGEG019490	AT3G58120	ATBZIP61	6.07	1.82	-1.74018	0.000511	0.002317	Encodes a member of the BZIP family of transcription factors. Forms heterodimers with the related protein AtbZIP34. Binds to G-boxes in vitro and is localized to the nucleus in onion epidermal cells.
1790	MERGEG019639	AT3G59580	AT3G59580	2.83	0.64	-2.15064	0.000327	0.001561		Plant regulator RWP-RK family protein; FUNCTIONS IN: sequence-specific DNA binding transcription factor activity; EXPRESSED IN: 15 plant structures; EXPRESSED DURING: 7 growth stages; CONTAINS InterPro DOMAIN/s: Octicosapeptide/Phox/Bem1p (InterPro:IPR000270), Plant regulator RWP-RK (InterPro:IPR003035); BEST Arabidopsis
1800	MERGEG019748	AT3G60530	GATA4	11.23	3.11	-1.85253	5.4e-05	0.000312	Encodes a member of the GATA factor family of zinc finger transcription factors.
1816	MERGEG019927	AT3G61950	-	0.9	0.06	-3.89039	0.000773	0.003327	basic helix-loop-helix (bHLH) DNA-binding superfamily protein; FUNCTIONS IN: DNA binding, sequence-specific DNA binding transcription factor activity; INVOLVED IN: regulation of transcription; LOCATED IN: nucleus; EXPRESSED IN: 15 plant structures; EXPRESSED DURING: 10 growth stages; CONTAINS InterPro DOMAIN/s: Helix-loop-helix DNA-binding domain (InterPro:IPR001092), Helix-loop-helix DNA-binding…
1836	MERGEG020104	AT4G00050	UNE10	55.25	13.28	-2.0568	0	0		unfertilized embryo sac 10 (UNE10); FUNCTIONS IN: DNA binding, sequence-specific DNA binding transcription factor activity; INVOLVED IN: double fertilization forming a zygote and endosperm, regulation of transcription; LOCATED IN: nucleus; EXPRESSED IN: 20 plant structures; EXPRESSED DURING: 13 growth stages; CONTAINS InterPro DOMAIN/s: Helix-loop-helix DNA-bindi
1839	MERGEG020121	AT4G00180	YAB3	13.09	5.19	-1.33478	0.005996	0.019387		YABBY gene family member, likely has transcription factor activity, involved in specifying abaxial cell fate. Along with FIL, involved in patterning of the fruit. GUS reporter gene expression in seedlings is observed in the young leaves and as the leaf matures, expression is restricted to the abaxial tissues of leaves, expression is also observed on either side of the leaf margin in the younger
1849	MERGEG020221	AT4G00990	AT4G00990	9.26	4.32	-1.10073	0.004082	0.013962		Transcription factor jumonji (jmjC) domain-containing protein; FUNCTIONS IN: sequence-specific DNA binding transcription factor activity, zinc ion binding; EXPRESSED IN: 20 plant structures; EXPRESSED DURING: 8 growth stages; CONTAINS InterPro DOMAIN/s: Transcription factor jumonji/aspartyl beta-hydroxylase (InterPro:IPR003347), Zinc finger, RING-type (I
1858	MERGEG020275	AT4G01460	AT4G01460	6.26	0.73	-3.09952	0	4e-06		basic helix-loop-helix (bHLH) DNA-binding superfamily protein; FUNCTIONS IN: DNA binding, sequence-specific DNA binding transcription factor activity; INVOLVED IN: regulation of transcription; LOCATED IN: nucleus; EXPRESSED IN: 16 plant structures; EXPRESSED DURING: 11 growth stages; CONTAINS InterPro DOMAIN/s: Helix-loop-helix DNA-binding domain (InterPr
1860	MERGEG020307	AT4G01680	MYB55	1.59	0.33	-2.26416	0.0009	0.003803		Encodes a putative transcription factor (MYB55).
1913	MERGEG021529	AT4G09180	-	19.71	8.4	-1.22983	0.00109	0.004497	basic helix-loop-helix (bHLH) DNA-binding superfamily protein; FUNCTIONS IN: DNA binding, sequence-specific DNA binding transcription factor activity; INVOLVED IN: regulation of transcription; LOCATED IN: nucleus; CONTAINS InterPro DOMAIN/s: Helix-loop-helix DNA-binding domain (InterPro:IPR001092), Helix-loop-helix DNA-binding (InterPro:IPR011598); BEST Arabidopsis thaliana protein match is: basi…
1943	MERGEG021952	AT4G12620	ATORC1B	0.57	0.13	-2.06952	0.004715	0.015779	Origin Recognition Complex subunit 1b. Involved in the initiation of DNA replication. Regulated transcriptionally during cell cycle, peaking at G1/S-phase. Target of E2F/DF family of transcription factors. Interacts with ORC2 and ORC5. Highly expressed in proliferating cells. Expression levels are independent of light regime.
1977	MERGEG022208	AT4G14540	NF-YB3	82.56	5.27	-3.96951	0	0		"nuclear factor Y, subunit B3" (NF-YB3); FUNCTIONS IN: sequence-specific DNA binding transcription factor activity; INVOLVED IN: regulation of transcription, DNA-dependent; LOCATED IN: nucleus, intracellular; EXPRESSED IN: 21 plant structures; EXPRESSED DURING: 13 growth stages; CONTAINS InterPro DOMAIN/s: Transcription factor, CBFA/NFYB, DNA topoisomerase (InterPro:IPR003957), Transcription fact…
2018	MERGEG022623	AT4G17810	AT4G17810	17.39	3.24	-2.42594	4.1e-05	0.000241		C2H2 and C2HC zinc fingers superfamily protein; FUNCTIONS IN: sequence-specific DNA binding transcription factor activity, zinc ion binding, nucleic acid binding; INVOLVED IN: regulation of transcription; LOCATED IN: intracellular; EXPRESSED IN: 8 plant structures; EXPRESSED DURING: 7 growth stages; CONTAINS InterPro DOMAIN/s: Zinc finger, C2H2-like (InterPro:IPR0
2019	MERGEG022630	AT4G17880	MYC4	49.9	6.24	-2.99849	0	0	MYC4 is a JAZ-interacting transcription factor that act together with MYC2 and MYC3 to activate JA-responses.
2025	MERGEG022693	AT4G18390	TCP2	26.1	11.5	-1.18202	0.001004	0.004179	"TEOSINTE BRANCHED 1, cycloidea and PCF transcription factor 2" (TCP2); CONTAINS InterPro DOMAIN/s: Transcription factor, TCP (InterPro:IPR005333), CYC/TB1, R domain (InterPro:IPR017888), Transcription factor TCP subgroup (InterPro:IPR017887); BEST Arabidopsis thaliana protein match is: TEOSINTE BRANCHED 1, cycloidea, and PCF family 24 (TAIR:AT1G30210.2); Has 30201 Blast hits to 17322 proteins in…
2081	MERGEG023300	AT4G23750	CRF2	6.03	2.1	-1.51883	0.002364	0.008765	encodes a member of the ERF (ethylene response factor) subfamily B-5 of ERF/AP2 transcription factor family. The protein contains one AP2 domain. There are 7 members in this subfamily. Monopteros target gene.
2167	MERGEG024037	AT4G30410	AT4G30410	8.04	0.43	-4.22033	0.001291	0.00518		sequence-specific DNA binding transcription factors; BEST Arabidopsis thaliana protein match is: unknown protein (TAIR:AT5G57780.1)
2184	MERGEG024165	AT4G31650	AT4G31650	4.52	1.08	-2.06309	0.000203	0.001023		Transcriptional factor B3 family protein; FUNCTIONS IN: DNA binding, sequence-specific DNA binding transcription factor activity; INVOLVED IN: regulation of transcription, DNA-dependent; LOCATED IN: cellular_component unknown; CONTAINS InterPro DOMAIN/s: Transcriptional factor B3 (InterPro:IPR003340); BEST Arabidopsis thaliana protein match is: transcriptional factor B3 fa
2194	MERGEG024312	AT4G32890	GATA9	2.39	0.21	-3.50605	2e-06	1.3e-05	Encodes a member of the GATA factor family of zinc finger transcription factors.
2206	MERGEG024499	AT4G34610	BLH6	26.4	5.32	-2.30996	0	0		BEL1-like homeodomain 6 (BLH6); FUNCTIONS IN: DNA binding, sequence-specific DNA binding transcription factor activity; INVOLVED IN: regulation of transcription, DNA-dependent, regulation of transcription; EXPRESSED IN: 21 plant structures; EXPRESSED DURING: 13 growth stages; CONTAINS InterPro DOMAIN/s: Homeobox (InterPro:IPR001356), Homeodomain-like (InterPro:IPR009057
2208	MERGEG024506	AT4G34680	GATA3	15.48	2.71	-2.51213	3e-06	2.4e-05	Encodes a member of the GATA factor family of zinc finger transcription factors.
2272	MERGEG024962	AT4G38960	AT4G38960	30.83	6.01	-2.35808	1e-06	1.1e-05		B-box type zinc finger family protein; FUNCTIONS IN: sequence-specific DNA binding transcription factor activity, zinc ion binding; INVOLVED IN: regulation of transcription; LOCATED IN: endomembrane system, intracellular; EXPRESSED IN: 18 plant structures; EXPRESSED DURING: 8 growth stages; CONTAINS InterPro DOMAIN/s: Zinc finger, B-box (InterPro:IPR000315); BEST Arabidopsis thaliana protein matc…
2273	MERGEG024977	AT4G39100	SHL1	54.23	17.74	-1.61233	1.3e-05	8.3e-05		Putative transcription factor containing a PHD finger and BAH motif, required for normal d
2308	MERGEG025333	AT5G03150	JKD	1.29	0.04	-4.84552	5e-06	3.6e-05		JKD is a nuclear-localized putative transcription factor with three zinc finger domains. jkd mutants show a number of root patterning defects including ectopic periclinal divisions in the cortex, increased cell numbers in the cortical and epidermal layers, a disrupted QC marker expression pattern, and disorganized QC and columella cells. jkd mutants also have a reduced number of meristematic cell…
2325	MERGEG025452	AT5G04150	BHLH101	18.85	1.93	-3.28499	0	0	BHLH101; FUNCTIONS IN: DNA binding, sequence-specific DNA binding transcription factor activity; INVOLVED IN: regulation of transcription; LOCATED IN: nucleus; EXPRESSED IN: root, leaf; EXPRESSED DURING: LP.04 four leaves visible; CONTAINS InterPro DOMAIN/s: Helix-loop-helix DNA-binding domain (InterPro:IPR001092), Helix-loop-helix DNA-binding (InterPro:IPR011598); BEST Arabidopsis thaliana prote…
2338	MERGEG025602	AT5G05550	AT5G05550	10.69	2.78	-1.94505	0.000513	0.002325		sequence-specific DNA binding transcription factors; BEST Arabidopsis thaliana protein match is: sequence-specific DNA binding transcription factors (TAIR:AT3G11100.1)
2353	MERGEG025750	AT5G06950	TGA2	10.65	4.64	-1.19953	0.008217	0.025183		Transcription factor of the B-ZIP family that has high affinity for C-box motifs. Interacts with NPR1 and may regulate PR gene expression. Phosphorylated by a CK2-like protein in vitro. Phosphorylation is enhanced by salicylic acid treatment.
2358	MERGEG025826	AT5G07580	-	45.31	10.01	-2.17903	0	0	encodes a member of the ERF (ethylene response factor) subfamily B-3 of ERF/AP2 transcription factor family. The protein contains one AP2 domain. There are 18 members in this subfamily including ATERF-1, ATERF-2, AND ATERF-5.
2377	MERGEG025972	AT5G09460	AT5G09460	53.35	5.93	-3.16956	0	0		sequence-specific DNA binding transcription factors;transcription regulators; CONTAINS InterPro DOMAIN/s: Helix-loop-helix DNA-binding domain (InterPro:IPR001092); BEST Arabidopsis thaliana protein match is: sequence-specific DNA binding transcription factors;transcription regulators (TAIR:AT5G64340.1)
2391	MERGEG026096	AT5G10570	-	1.85	0.39	-2.26201	0.00336	0.011828	basic helix-loop-helix (bHLH) DNA-binding superfamily protein; FUNCTIONS IN: DNA binding, sequence-specific DNA binding transcription factor activity; INVOLVED IN: regulation of transcription; LOCATED IN: nucleus; CONTAINS InterPro DOMAIN/s: Helix-loop-helix DNA-binding domain (InterPro:IPR001092), Helix-loop-helix DNA-binding (InterPro:IPR011598); BEST Arabidopsis thaliana protein match is: beta…
2398	MERGEG026140	AT5G10970	-	1.82	0.16	-3.52852	0.000409	0.0019	C2H2 and C2HC zinc fingers superfamily protein; FUNCTIONS IN: sequence-specific DNA binding transcription factor activity, zinc ion binding, nucleic acid binding; INVOLVED IN: regulation of transcription; LOCATED IN: intracellular; EXPRESSED IN: hypocotyl, root, leaf; EXPRESSED DURING: LP.04 four leaves visible; CONTAINS InterPro DOMAIN/s: Zinc finger, C2H2-like (InterPro:IPR015880), Zinc finger,…
2399	MERGEG026150	AT5G11060	KNAT4	26.15	10.61	-1.30209	0.000209	0.001048		A member of Class II KN1-like homeodomain transcription factors (together with KNAT3 and KNAT5), with greatest homology to the maize knox1 homeobox protein. Expression regulated by light. Detected in all tissues examined, but most prominent in leaves and young siliques. Transient expression of GFP translational fusion protein suggests bipartite localization in nucleus and cytoplasm. KNAT4 promote…
2401	MERGEG026169	AT5G11260	HY5	10.8	2.31	-2.22716	4e-06	3e-05	Basic leucine zipper (bZIP) transcription factor. Nuclear localization. Involved in light-regulated transcriptional activation of G-box-containing promoters. Negatively regulated by Cop1. Although cytokinins do not appear to affect the gene's promoter activity, they appear to stabilize the protein. HY5 plays a role in anthocyanin accumulation in far-red light and blue light, but not in red light …
2402	MERGEG026170	AT5G11270	OCP3	26.01	9.52	-1.45044	6.7e-05	0.000378	Encodes a homeodomain transcription factor involved in mediating resistance to infection by necrotrophic pathogens dependent on perception of jasmonic acid through COI1. Expressed in the nucleus. Downregulated upon fungal infection. Also involved in drought tolerance.
2411	MERGEG026207	AT5G11590	TINY2	4.48	1.29	-1.79205	0.002184	0.008182	encodes a member of the DREB subfamily A-4 of ERF/AP2 transcription factor family. The protein contains one AP2 domain. There are 17 members in this subfamily including TINY.
2425	MERGEG026320	AT5G13060	ABAP1	0.93	0.14	-2.7691	5.6e-05	0.00032	Encodes a novel Armadillo BTB protein that intreacts with the pre-replication complex and several transcription factors. Overexpression results in decreased cell proliferation and loss of function results in increased cell proliferation suggesting a role in negative regulation of cellular proliferation.
2537	MERGEG027252	AT5G22290	anac089	14.17	6.63	-1.09523	0.005133	0.016965	Encodes ANAC089, a membrane-tethered transcription factor that negatively regulates floral initiation.
2552	MERGEG027364	AT5G23280	-	24.28	6.11	-1.98956	0	4e-06	TCP family transcription factor ; CONTAINS InterPro DOMAIN/s: Transcription factor, TCP (InterPro:IPR005333), Transcription factor TCP subgroup (InterPro:IPR017887); BEST Arabidopsis thaliana protein match is: TCP family transcription factor (TAIR:AT5G08330.1); Has 1807 Blast hits to 1807 proteins in 277 species: Archae - 0; Bacteria - 0; Metazoa - 736; Fungi - 347; Plants - 385; Viruses - 0; Oth…
2580	MERGEG027579	AT5G25190	-	9.42	0.93	-3.33338	0	0	encodes a member of the ERF (ethylene response factor) subfamily B-6 of ERF/AP2 transcription factor family. The protein contains one AP2 domain. There are 12 members in this subfamily including RAP2.11.
2648	MERGEG029244	AT5G39860	BNQ1	31.31	2.52	-3.63548	0	0	Encodes PRE1 (PACLOBUTRAZOL RESISTANCE1). PRE1 and IBH1 form a pair of antagonistic HLH/bHLH transcription factors that function downstream of BZR1 to mediate brassinosteroid regulation of cell elongation. BNQ1 is directly and negatively regulated by AP3 and PI in petals.Required for appropriate regulation of flowering time.
2664	MERGEG029420	AT5G41370	XPB1	24.93	12.85	-0.955731	0.007414	0.023116		Encodes XPB1, a DNA repair protein and transcription factor. Arabidopsis thaliana has duplicated XPB gene (AtXPB1 and AtXPB2, with high similarity to each other). XPB proteins are involved in both DNA repair and transcription, they are component of the transcription factor IIH (TFIIH) and are responsible for DNA helicase activity during nucleotide (nt) excision repair (NER). Complementation assay…
2673	MERGEG029494	AT5G41920	-	2.87	0.78	-1.88639	0.000691	0.003024	GRAS family transcription factor; CONTAINS InterPro DOMAIN/s: Transcription factor GRAS (InterPro:IPR005202); BEST Arabidopsis thaliana protein match is: GRAS family transcription factor (TAIR:AT3G54220.1); Has 1807 Blast hits to 1807 proteins in 277 species: Archae - 0; Bacteria - 0; Metazoa - 736; Fungi - 347; Plants - 385; Viruses - 0; Other Eukaryotes - 339 (source: NCBI BLink).
2681	MERGEG029579	AT5G42630	KAN4	0.42	0	0	0.00223	0.008332	Encodes a member of the KANADI family of putative transcription factors. Involved in integument formation during ovule development and expressed at the boundary between the inner and outer integuments. It is essential for directing laminar growth of the inner integument.Along with KAN1 and KAN2, KAN4 is involved in proper localization of PIN1 in early embryogenesis.
2690	MERGEG029722	AT5G43700	ATAUX2-11	25.57	2.84	-3.17171	0	0	Auxin inducible protein similar to transcription factors.
2700	MERGEG029779	AT5G44190	GLK2	174.27	60.78	-1.51957	1e-05	6.5e-05	Encodes GLK2, Golden2-like 2, one of a pair of partially redundant nuclear transcription factors that regulate chloroplast development in a cell-autonomous manner. GLK1, Golden2-like 1, is encoded by At2g20570. GLK1 and GLK2 regulate the expression of the photosynthetic apparatus.
2738	MERGEG030091	AT5G46690	bHLH071	7.25	0.74	-3.29205	0	0	beta HLH protein 71 (bHLH071); FUNCTIONS IN: DNA binding, sequence-specific DNA binding transcription factor activity; INVOLVED IN: regulation of transcription; LOCATED IN: nucleus; EXPRESSED IN: 16 plant structures; EXPRESSED DURING: 13 growth stages; CONTAINS InterPro DOMAIN/s: Helix-loop-helix DNA-binding domain (InterPro:IPR001092), Helix-loop-helix DNA-binding (InterPro:IPR011598); BEST Arab…
2740	MERGEG030107	AT5G46830	ATNIG1	2.53	0.66	-1.94791	0.000717	0.003122	Calcium-binding transcription factor involved in salt stress signaling.
2743	MERGEG030146	AT5G47140	GATA27	10.63	4.33	-1.29515	0.00057	0.002551	Encodes a member of the GATA factor family of zinc finger transcription factors.
2755	MERGEG030202	AT5G47640	NF-YB2	78.26	37.46	-1.0629	0.006629	0.021092	"nuclear factor Y, subunit B2" (NF-YB2); FUNCTIONS IN: sequence-specific DNA binding transcription factor activity; INVOLVED IN: regulation of transcription, DNA-dependent; LOCATED IN: nucleus, intracellular; EXPRESSED IN: 23 plant structures; EXPRESSED DURING: 13 growth stages; CONTAINS InterPro DOMAIN/s: Transcription factor, CBFA/NFYB, DNA topoisomerase (InterPro:IPR003957), Transcription fact…
2798	MERGEG030601	AT5G51190	-	32.28	3.81	-3.08383	0	0	encodes a member of the ERF (ethylene response factor) subfamily B-3 of ERF/AP2 transcription factor family. The protein contains one AP2 domain. There are 18 members in this subfamily including ATERF-1, ATERF-2, AND ATERF-5.
2809	MERGEG030688	AT5G52010	-	17.51	8.73	-1.00375	0.005753	0.018728	C2H2-like zinc finger protein; FUNCTIONS IN: sequence-specific DNA binding transcription factor activity, zinc ion binding, nucleic acid binding; INVOLVED IN: regulation of transcription; LOCATED IN: intracellular, chloroplast; EXPRESSED IN: 21 plant structures; EXPRESSED DURING: 13 growth stages; CONTAINS InterPro DOMAIN/s: Zinc finger, C2H2-like (InterPro:IPR015880), Zinc finger, C2H2-type (Int…
2820	MERGEG030820	AT5G53200	TRY	19.1	2.68	-2.83392	0	1e-06	TRIPTYCHON (TRY); CONTAINS InterPro DOMAIN/s: SANT, DNA-binding (InterPro:IPR001005), Homeodomain-like (InterPro:IPR009057), Myb, DNA-binding (InterPro:IPR014778), Homeodomain-related (InterPro:IPR012287), MYB-like (InterPro:IPR017877), Myb transcription factor (InterPro:IPR015495); BEST Arabidopsis thaliana protein match is: Homeodomain-like superfamily protein (TAIR:AT2G30420.1); Has 2274 Blast…
2838	MERGEG030989	AT5G54630	-	17.84	5.09	-1.80815	2e-06	1.3e-05	zinc finger protein-related; FUNCTIONS IN: sequence-specific DNA binding transcription factor activity; INVOLVED IN: regulation of transcription; LOCATED IN: intracellular; EXPRESSED IN: 21 plant structures; EXPRESSED DURING: 13 growth stages; CONTAINS InterPro DOMAIN/s: Zinc finger, C2H2-like (InterPro:IPR015880), Zinc finger, C2H2-type (InterPro:IPR007087); BEST Arabidopsis thaliana protein mat…
2861	MERGEG031237	AT5G56860	GNC	42.1	7.93	-2.40762	0	0	Encodes a member of the GATA factor family of zinc finger transcription factors. Modulate chlorophyll biosynthesis and glutamate synthase (GLU1/Fd-GOGAT) expression.
2901	MERGEG031619	AT5G60450	ARF4	13.88	5.19	-1.41957	0.000272	0.001326		Encodes a member of the ARF family of transcription factors which mediate auxin responses. ARF4 appears to have redundant function with ETT(ARF3) in specifying abaxial cell identity.
2912	MERGEG031724	AT5G61420	AtMYB28	76.12	9.56	-2.99295	0	0		Encodes a nuclear localized member of the MYB transcription factor family. Involved in positive regulation of aliphatic glucosinolate biosynthesis.Expression is induced by touch, wounding and glucose.
2914	MERGEG031744	AT5G61600	ERF104	42.81	11.8	-1.85924	0	3e-06	encodes a member of the ERF (ethylene response factor) subfamily B-3 of ERF/AP2 transcription factor family. The protein contains one AP2 domain. There are 18 members in this subfamily including ATERF-1, ATERF-2, AND ATERF-5.
2922	MERGEG031848	AT5G62610	-	27.93	13.67	-1.03027	0.002854	0.010285	basic helix-loop-helix (bHLH) DNA-binding superfamily protein; FUNCTIONS IN: DNA binding, sequence-specific DNA binding transcription factor activity; INVOLVED IN: regulation of transcription; LOCATED IN: nucleus, chloroplast; EXPRESSED IN: 22 plant structures; EXPRESSED DURING: 13 growth stages; CONTAINS InterPro DOMAIN/s: Helix-loop-helix DNA-binding domain (InterPro:IPR001092), Helix-loop-heli…
2945	MERGEG032031	AT5G64340	SAC51	23.37	7.11	-1.71734	3e-06	2.6e-05		Encodes a bHLH(basic helix-loop-helix)-type transcription factor SAC51 [suppressor of acaulis 51]. Upregulation of SAC51 reverses the dwarf phenotype caused by a loss-of-function mutation in ACL5 (Arabidopsis thaliana ACAULIS 5) gene, suggesting that activation of SAC51 may lead to the expression of a subset of genes required for stem elongation.
2957	MERGEG032191	AT5G65640	bHLH093	4.8	1.93	-1.31447	0.00751	0.023373		beta HLH protein 93 (bHLH093); FUNCTIONS IN: DNA binding, sequence-specific DNA binding transcription factor activity; INVOLVED IN: regulation of transcription; LOCATED IN: nucleus; EXPRESSED IN: 22 plant structures; EXPRESSED DURING: 13 growth stages; CONTAINS InterPro DOMAIN/s: Helix-loop-helix DNA-binding domain (InterPro:IPR001092)
2974	MERGEG032318	AT5G66770	AT5G66770	13.04	3.22	-2.01727	4e-06	3.2e-05		GRAS family transcription factor; CONTAINS InterPro DOMAIN/s: Transcription factor GRAS (InterPro:IPR005202); BEST Arabidopsis thaliana protein match is: GRAS family transcription factor (TAIR:AT3G50650.1)
557	MERGEG006394	AT1G64530	AT1G64530	10.42	5.02	-1.05488	0.00504	0.016692		Plant regulator RWP-RK family protein; CONTAINS InterPro DOMAIN/s: Octicosapeptide/Phox/Bem1p (InterPro:IPR000270), Plant regulator RWP-RK (InterPro:IPR003035); BEST Arabidopsis thaliana protein match is: NIN like protein 7 (TAIR:AT4G24020.1)
972	MERGEG011190	AT2G27050	EIL1	41.32	13.05	-1.6628	0	4e-06	ethylene-insensitive3-like1 (EIL1)
1157	MERGEG012725	AT2G40670	ARR16	6.42	1.28	-2.32763	0.006712	0.021316	response regulator 16
2151	MERGEG023864	AT4G28830	-	11.64	3.63	-1.68209	0.002588	0.009473	S-adenosyl-L-methionine-dependent methyltransferases superfamily protein; FUNCTIONS IN: methyltransferase activity, nucleic acid binding; INVOLVED IN: methylation; LOCATED IN: cellular_component unknown; EXPRESSED IN: 17 plant structures; EXPRESSED DURING: 7 growth stages; CONTAINS InterPro DOMAIN/s: Putative RNA methylase (InterPro:IPR000241), DNA methylase, N-6 adenine-specific, conserved site …
13	MERGEG000060	AT1G01520	-	25.96	4.79	-2.43741	0	0	Homeodomain-like superfamily protein; CONTAINS InterPro DOMAIN/s: SANT, DNA-binding (InterPro:IPR001005), Homeodomain-like (InterPro:IPR009057), Myb, DNA-binding (InterPro:IPR014778), Myb-like DNA-binding domain, SHAQKYF class (InterPro:IPR006447), HTH transcriptional regulator, Myb-type, DNA-binding (InterPro:IPR017930); BEST Arabidopsis thaliana protein match is: Homeodomain-like superfamily pr…
43	MERGEG000335	AT1G04020	BARD1	1.18	0.15	-3.01192	0.004212	0.01433		Encodes a protein containing two tandem BRCA1 C-Terminal (BRCT) domains, which function in phosphorylation-dependent protein–protein interactions.Loss of function mutations cause defects in meristem organization due to failure to repress WUS. BARD1 binds to WUS promoter
44	MERGEG000358	AT1G04250	AXR3	41.94	12.86	-1.70527	2e-06	1.5e-05	Transcription regulator acting as repressor of auxin-inducible gene expression. Auxin-inducible AUX/IAA gene. Short-lived nuclear protein with four conserved domains. Domain III has homology to beta alpha alpha dimerization and DNA binding domains. Involved in auxin signaling. Auxin induces the degradation of the protein in a dosage-dependent manner in a process mediated by AtRac1. Auxin induced …
50	MERGEG000391	AT1G04550	BDL	38.94	6.66	-2.54698	0	0	IAA12/BDL plays a role in auxin-mediated processes of apical-basal patterning in the embryo. bdl mutants lack a primary root meristem
76	MERGEG000693	AT1G07370	PCNA1	1.81	0.29	-2.63352	0.000793	0.003408	Encodes putative proliferating cell nuclear antigen involved in cell cycle regulation. May be sumoylated.
84	MERGEG000827	AT1G08540	SIGB	47.39	15.17	-1.64315	1e-06	6e-06	Enodes a subunit of chloroplast RNA polymerase, confers the ability to recognize promoter sequences on the core enzyme. SIG1 is induced by red and blue light.
93	MERGEG000920	AT1G09415	NIMIN-3	17.24	5.01	-1.78284	0.000157	0.000812	encodes a kinase that physically interacts with NPR1/NIM1
95	MERGEG000955	AT1G09710	AT1G09710	5.39	1.28	-2.07049	8e-05	0.000443		Homeodomain-like superfamily protein; FUNCTIONS IN: DNA binding; INVOLVED IN: regulation of transcription; CONTAINS InterPro DOMAIN/s: SANT, DNA-binding (InterPro:IPR001005), Myb, DNA-binding (InterPro:IPR014778), Homeodomain-like (InterPro:IPR009057)
96	MERGEG000959	AT1G09750	-	13.82	2.77	-2.31921	0.00047	0.002149	Eukaryotic aspartyl protease family protein; FUNCTIONS IN: aspartic-type endopeptidase activity; INVOLVED IN: proteolysis; LOCATED IN: apoplast, cell wall, plant-type cell wall; EXPRESSED IN: 22 plant structures; EXPRESSED DURING: 14 growth stages; CONTAINS InterPro DOMAIN/s: Peptidase aspartic (InterPro:IPR021109), Peptidase aspartic, catalytic (InterPro:IPR009007), Peptidase A1 (InterPro:IPR001…
100	MERGEG001009	AT1G10200	WLIM1	21.3	6.59	-1.69231	2.5e-05	0.000154	Encodes a member of the Arabidopsis LIM proteins: a family of actin bundlers with distinct expression patterns. WLIM1, WLIM2a, and WLIM2b are widely expressed, whereas PLIM2a, PLIM2b, and PLIM2c are predominantly expressed in pollen. Regulates actin cytoskeleton organization.
124	MERGEG001204	AT1G11850	-	4.33	0.24	-4.18487	0.007251	0.022699	unknown protein; FUNCTIONS IN: molecular_function unknown; INVOLVED IN: biological_process unknown; LOCATED IN: endomembrane system; EXPRESSED IN: 19 plant structures; EXPRESSED DURING: 12 growth stages; Has 84259 Blast hits to 16502 proteins in 1194 species: Archae - 107; Bacteria - 41190; Metazoa - 21798; Fungi - 3523; Plants - 7569; Viruses - 886; Other Eukaryotes - 9186 (source: NCBI BLink).
161	MERGEG001509	AT1G14600	AT1G14600	10.38	2.97	-1.80603	0.003739	0.012965		Homeodomain-like superfamily protein; CONTAINS InterPro DOMAIN/s: Myb, DNA-binding (InterPro:IPR014778), Homeodomain-like (InterPro:IPR009057), Homeodomain-related (InterPro:IPR012287), HTH transcriptional regulator, Myb-type, DNA-binding
172	MERGEG001593	AT1G15340	MBD10	95.29	52.34	-0.864507	0.008608	0.026158	Protein containing methyl-CpG-binding domain.Has sequence similarity to human MBD proteins.
180	MERGEG001658	AT1G15910	-	6.77	2.98	-1.18559	0.001959	0.007441	Belongs to a subgroup of SGS3-like proteins that act redundantly in RNA-directed DNA methylation: AT1G15910 (FDM1), AT4G00380 (FDM2), AT3G12550 (FDM3), AT1G13790 (FDM4), AT1G80790 (FDM5).
187	MERGEG001719	AT1G16490	ATMYB58	0.95	0.14	-2.81301	0.002265	0.008452	Member of the R2R3 factor gene family.
209	MERGEG001919	AT1G18330	EPR1	29.36	6.59	-2.15447	0	0	EARLY-PHYTOCHROME-RESPONSIVE1
222	MERGEG002024	AT1G19340	AT1G19340	3.68	0.82	-2.17284	0.001489	0.005857		Methyltransferase MT-A70 family protein; FUNCTIONS IN: S-adenosylmethionine-dependent methyltransferase activity, methyltransferase activity, nucleic acid binding; INVOLVED IN: methylation, nucleobase, nucleoside, nucleotide and nucleic acid metabolic process
227	MERGEG002066	AT1G19700	BLH10	54.77	14.2	-1.94792	0	1e-06	Encodes a member of the BEL family of homeodomain proteins. Its interaction with PLP (PAS/LOV PROTEIN) is diminished by blue light.
247	MERGEG002227	AT1G21150	-	1.06	0.07	-3.9351	4.6e-05	0.000271	Mitochondrial transcription termination factor family protein; CONTAINS InterPro DOMAIN/s: Mitochodrial transcription termination factor-related (InterPro:IPR003690); BEST Arabidopsis thaliana protein match is: Mitochondrial transcription termination factor family protein (TAIR:AT5G07900.1); Has 922 Blast hits to 791 proteins in 36 species: Archae - 0; Bacteria - 0; Metazoa - 9; Fungi - 0; Plants…
255	MERGEG002281	AT1G21600	PTAC6	50.58	13.67	-1.8878	0	1e-06	Present in transcriptionally active plastid chromosomes. Involved in plastid gene expression.
290	MERGEG002768	AT1G26761	-	46.22	8.21	-2.49298	0	0	Arabinanase/levansucrase/invertase; FUNCTIONS IN: molecular_function unknown; INVOLVED IN: biological_process unknown; LOCATED IN: chloroplast; Has 30201 Blast hits to 17322 proteins in 780 species: Archae - 12; Bacteria - 1396; Metazoa - 17338; Fungi - 3422; Plants - 5037; Viruses - 0; Other Eukaryotes - 2996 (source: NCBI BLink).
294	MERGEG002801	AT1G26960	AtHB23	6.27	2.29	-1.45675	0.002569	0.009419	Encodes a homeodomain leucine zipper class I (HD-Zip I) protein.
304	MERGEG002951	AT1G28310	-	6.44	2.08	-1.63219	0.001963	0.007454	Dof-type zinc finger DNA-binding family protein; CONTAINS InterPro DOMAIN/s: Zinc finger, Dof-type (InterPro:IPR003851); BEST Arabidopsis thaliana protein match is: OBF-binding protein 3 (TAIR:AT3G55370.3); Has 35333 Blast hits to 34131 proteins in 2444 species: Archae - 798; Bacteria - 22429; Metazoa - 974; Fungi - 991; Plants - 531; Viruses - 0; Other Eukaryotes - 9610 (source: NCBI BLink).
318	MERGEG003097	AT1G29600	AT1G29600	15.02	2.8	-2.42062	0.000124	0.000658		Zinc finger C-x8-C-x5-C-x3-H type family protein; FUNCTIONS IN: zinc ion binding, nucleic acid binding; INVOLVED IN: biological_process unknown; LOCATED IN: cellular_component unknown; EXPRESSED IN: cotyledon, leaf; EXPRESSED DURING: LP.04 four leaves visible
323	MERGEG003191	AT1G30500	NF-YA7	15.52	4.24	-1.87128	0.000129	0.000686	"nuclear factor Y, subunit A7" (NF-YA7); FUNCTIONS IN: sequence-specific DNA binding transcription factor activity, specific transcriptional repressor activity; INVOLVED IN: negative regulation of gene-specific transcription, regulation of transcription, DNA-dependent; LOCATED IN: CCAAT-binding factor complex, nucleus; EXPRESSED IN: 19 plant structures; EXPRESSED DURING: 8 growth stages; CONTAINS…
331	MERGEG003297	AT1G31320	LBD4	0.9	0.13	-2.75559	0.002796	0.010114	LOB domain-containing protein 4 (LBD4); CONTAINS InterPro DOMAIN/s: Lateral organ boundaries, LOB (InterPro:IPR004883); BEST Arabidopsis thaliana protein match is: ASYMMETRIC LEAVES 2-like 9 (TAIR:AT1G16530.1); Has 1039 Blast hits to 1034 proteins in 25 species: Archae - 0; Bacteria - 0; Metazoa - 0; Fungi - 0; Plants - 1039; Viruses - 0; Other Eukaryotes - 0 (source: NCBI BLink).
373	MERGEG003786	AT1G35560	-	28.18	8.66	-1.70142	2e-06	1.6e-05	TCP family transcription factor ; FUNCTIONS IN: sequence-specific DNA binding transcription factor activity; INVOLVED IN: regulation of transcription; LOCATED IN: chloroplast; EXPRESSED IN: 16 plant structures; EXPRESSED DURING: 11 growth stages; CONTAINS InterPro DOMAIN/s: Transcription factor, TCP (InterPro:IPR005333), Transcription factor TCP subgroup (InterPro:IPR017887); BEST Arabidopsis tha…
385	MERGEG004367	AT1G43850	SEU	26.73	14.18	-0.914457	0.007532	0.023421		Encodes a transcriptional co-regulator of AGAMOUS, that functions with LEUNIG to repress AG in the outer floral whorls.
388	MERGEG004435	AT1G44810	-	19.28	8.12	-1.247	0.000689	0.003017	DNA-binding storekeeper protein-related transcriptional regulator; CONTAINS InterPro DOMAIN/s: Protein of unknown function DUF573 (InterPro:IPR007592); BEST Arabidopsis thaliana protein match is: DNA-binding storekeeper protein-related transcriptional regulator (TAIR:AT4G00250.1); Has 1180 Blast hits to 828 proteins in 148 species: Archae - 2; Bacteria - 95; Metazoa - 299; Fungi - 217; Plants - 2…
401	MERGEG004602	AT1G47655	-	0.96	0.07	-3.79179	0.000646	0.002849	Dof-type zinc finger DNA-binding family protein; CONTAINS InterPro DOMAIN/s: Zinc finger, Dof-type (InterPro:IPR003851); BEST Arabidopsis thaliana protein match is: Dof-type zinc finger DNA-binding family protein (TAIR:AT5G66940.1); Has 1094 Blast hits to 1089 proteins in 56 species: Archae - 0; Bacteria - 0; Metazoa - 0; Fungi - 0; Plants - 1089; Viruses - 0; Other Eukaryotes - 5 (source: NCBI B…
415	MERGEG004760	AT1G49010	-	23.47	1.35	-4.12299	0	0	Duplicated homeodomain-like superfamily protein; CONTAINS InterPro DOMAIN/s: Molecular chaperone, heat shock protein, Hsp40, DnaJ (InterPro:IPR015609), SANT, eukarya (InterPro:IPR017884), Myb-like DNA-binding domain, SHAQKYF class (InterPro:IPR006447), SANT, DNA-binding (InterPro:IPR001005), Myb, DNA-binding (InterPro:IPR014778), Homeodomain-like (InterPro:IPR009057), HTH transcriptional regulato…
420	MERGEG004809	AT1G49480	RTV1	24.12	10.57	-1.19085	0.001289	0.005171		Encodes a nuclear-localized DNA-binding protein that interacts with ITN1 at the PM and nuclei in vivo and may regulate ITN's subcellular localization.
443	MERGEG004984	AT1G51140	-	27.63	11.47	-1.26884	0.000199	0.001004	Encodes a basic helix?loop?helix-type transcription factor involved in photoperiodism flowering.
451	MERGEG005095	AT1G52150	CNA	11.59	4.13	-1.48817	4.5e-05	0.000265	Member of the class III HD-ZIP protein family. Contains homeodomain and leucine zipper domain. Critical for vascular development and negatively regulates vascular cell differentiation.
498	MERGEG005595	AT1G56460	AT1G56460,AT1G56470	23.05	9.29	-1.3109	0.000956	0.004007		HIT zinc finger ;PAPA-1-like conserved region; LOCATED IN: chloroplast; CONTAINS InterPro DOMAIN/s: Zinc finger, HIT-type (InterPro:IPR007529), PAPA-1-like conserved region (InterPro:IPR006880); BEST Arabidopsis thaliana protein match is: HIT zinc finger ;PAPA-1-like conserved region
506	MERGEG005882	AT1G59930	-	4.89	1.19	-2.03786	0.009338	0.02803	Encodes a maternally expressed imprinted gene.
513	MERGEG005951	AT1G60560	AT1G60560	5.19	1.57	-1.72972	0.000498	0.002262		SWIM zinc finger family protein; BEST Arabidopsis thaliana protein match is: zinc ion binding (TAIR:AT4G13970.1)
527	MERGEG006113	AT1G61960	-	4.03	1.43	-1.49643	0.002024	0.00766	Mitochondrial transcription termination factor family protein; FUNCTIONS IN: molecular_function unknown; INVOLVED IN: biological_process unknown; LOCATED IN: mitochondrion; CONTAINS InterPro DOMAIN/s: Mitochodrial transcription termination factor-related (InterPro:IPR003690); BEST Arabidopsis thaliana protein match is: Mitochondrial transcription termination factor family protein (TAIR:AT1G62085.…
565	MERGEG006432	AT1G64860	SIGA	176.86	37.55	-2.23565	0	0	Subunit of chloroplast RNA polymerase, confers the ability to recognize promoter sequences on the core enzyme
578	MERGEG006572	AT1G66140	ZFP4	15.09	2.11	-2.83975	0	0	Encodes a zinc finger protein containing only a single zinc finger.
598	MERGEG006740	AT1G67590	-	22.85	2.35	-3.28293	0	0	Remorin family protein; FUNCTIONS IN: DNA binding; INVOLVED IN: biological_process unknown; LOCATED IN: nucleus; EXPRESSED IN: 23 plant structures; EXPRESSED DURING: 12 growth stages; CONTAINS InterPro DOMAIN/s: Remorin, C-terminal (InterPro:IPR005516); BEST Arabidopsis thaliana protein match is: Remorin family protein (TAIR:AT2G02170.2); Has 1722 Blast hits to 1339 proteins in 252 species: Archa…
609	MERGEG006812	AT1G68190	-	16.15	2.87	-2.49338	0	0	B-box zinc finger family protein; FUNCTIONS IN: sequence-specific DNA binding transcription factor activity, zinc ion binding; INVOLVED IN: regulation of transcription; LOCATED IN: endomembrane system, intracellular; EXPRESSED IN: 14 plant structures; EXPRESSED DURING: 8 growth stages; CONTAINS InterPro DOMAIN/s: Zinc finger, B-box (InterPro:IPR000315); BEST Arabidopsis thaliana protein match is:…
626	MERGEG006951	AT1G69420	-	21.54	9.34	-1.2057	0.000666	0.002928	DHHC-type zinc finger family protein; FUNCTIONS IN: zinc ion binding; INVOLVED IN: biological_process unknown; LOCATED IN: endomembrane system; EXPRESSED IN: 22 plant structures; EXPRESSED DURING: 13 growth stages; CONTAINS InterPro DOMAIN/s: Zinc finger, DHHC-type (InterPro:IPR001594); BEST Arabidopsis thaliana protein match is: DHHC-type zinc finger family protein (TAIR:AT4G15080.1); Has 35333 …
630	MERGEG006984	AT1G69690	-	9.25	3.73	-1.31127	0.001289	0.005171	AtTCP15 is involved in the regulation of endoreduplication.
633	MERGEG006993	AT1G69780	ATHB13	12.56	1.36	-3.20378	0	0	Encodes a homeodomain leucine zipper class I (HD-Zip I) protein.
707	MERGEG007516	AT1G74850	PTAC2	23.94	7.59	-1.65614	1.2e-05	7.7e-05		Present in transcriptionally active plastid chromosomes. Involved in plastid gene expression.
712	MERGEG007556	AT1G75250	RSM3	18.99	7.47	-1.34562	0.008895	0.026908	RAD-like 6 (RL6); CONTAINS InterPro DOMAIN/s: SANT, DNA-binding (InterPro:IPR001005), Molecular chaperone, heat shock protein, Hsp40, DnaJ (InterPro:IPR015609), Homeodomain-like (InterPro:IPR009057); BEST Arabidopsis thaliana protein match is: RAD-like 5 (TAIR:AT1G19510.1); Has 590 Blast hits to 589 proteins in 66 species: Archae - 0; Bacteria - 0; Metazoa - 121; Fungi - 0; Plants - 466; Viruses …
716	MERGEG007576	AT1G75410	BLH3	59.34	29.33	-1.01693	0.00333	0.01174		BEL1-like homeodomain 3 (BLH3)
781	MERGEG008264	AT2G01760	ARR14	7.8	0.74	-3.39379	0	0	member of Response Regulator: B- Type
796	MERGEG008435	AT2G03340	WRKY3	13.94	6.96	-1.00286	0.0056	0.018288		Encodes WRKY DNA-binding protein 3 (WRKY3).
760	MERGEG007988	AT1G79220	-	2.48	0.73	-1.76359	0.001384	0.005497	Mitochondrial transcription termination factor family protein; CONTAINS InterPro DOMAIN/s: Mitochodrial transcription termination factor-related (InterPro:IPR003690); BEST Arabidopsis thaliana protein match is: Mitochondrial transcription termination factor family protein (TAIR:AT5G64950.1); Has 30201 Blast hits to 17322 proteins in 780 species: Archae - 12; Bacteria - 1396; Metazoa - 17338; Fung…
818	MERGEG008672	AT2G05160	AT2G05160	2.97	0.21	-3.82318	0	0		CCCH-type zinc fingerfamily protein with RNA-binding domain; FUNCTIONS IN: RNA binding, nucleotide binding, zinc ion binding, nucleic acid binding
875	MERGEG010226	AT2G18850	-	5.44	2.08	-1.38815	0.003629	0.012644	SET domain-containing protein; CONTAINS InterPro DOMAIN/s: SET domain (InterPro:IPR001214); BEST Arabidopsis thaliana protein match is: Rubisco methyltransferase family protein (TAIR:AT3G07670.1); Has 858 Blast hits to 854 proteins in 169 species: Archae - 0; Bacteria - 0; Metazoa - 224; Fungi - 205; Plants - 298; Viruses - 0; Other Eukaryotes - 131 (source: NCBI BLink).
908	MERGEG010670	AT2G22670	IAA8	131.31	57.92	-1.1808	0.000621	0.002749	IAA8 (IAA8) gene is auxin inducible.
937	MERGEG010906	AT2G24645	-	1.05	0.13	-3.03102	0.000271	0.001323	Transcriptional factor B3 family protein; FUNCTIONS IN: DNA binding; INVOLVED IN: regulation of transcription, DNA-dependent; CONTAINS InterPro DOMAIN/s: Transcriptional factor B3 (InterPro:IPR003340); BEST Arabidopsis thaliana protein match is: Transcriptional factor B3 family protein (TAIR:AT4G00260.1).
938	MERGEG010907	AT2G24650	AT2G24650	9.24	3.33	-1.4728	0.000345	0.001638		DNA binding;DNA binding;sequence-specific DNA binding transcription factors; FUNCTIONS IN: DNA binding, sequence-specific DNA binding transcription factor activity; INVOLVED IN: regulation of transcription, DNA-dependent
939	MERGEG010911	AT2G24681	AT2G24681,AT2G24690	11.24	4.44	-1.34089	0.002053	0.007762		AP2/B3-like transcriptional factor family protein; FUNCTIONS IN: DNA binding; INVOLVED IN: regulation of transcription, DNA-dependent; CONTAINS InterPro DOMAIN/s: Transcriptional factor B3 (InterPro:IPR003340)
952	MERGEG011063	AT2G25900	ATCTH	25.37	7.72	-1.71747	2e-06	1.6e-05	putative Cys3His zinc finger protein (ATCTH) mRNA, complete
971	MERGEG011189	AT2G27040	AGO4	9.54	3	-1.66744	6e-06	4.1e-05	AGO4 is a member of a class of PAZ/PIWI domain containing proteins involved in siRNA mediated gene silencing.Loss of function mutations have reduced site specific CpNpG and CpHpH methylation and increased susceptibility to bacterial pathogens.
984	MERGEG011293	AT2G27990	BLH8	0.63	0.06	-3.46935	8.7e-05	0.000477	Encodes a BEL1-like homeobox gene that functions together with PNY in meristem maintenance by regulating the allocation process during vegetative and reproductive development. Both gene products are required for the competence of the SAM to respond properly to floral inductive signals.
990	MERGEG011317	AT2G28200	-	16.22	1.72	-3.23512	0	0	C2H2-type zinc finger family protein; FUNCTIONS IN: sequence-specific DNA binding transcription factor activity, zinc ion binding, nucleic acid binding; INVOLVED IN: regulation of transcription; LOCATED IN: intracellular; EXPRESSED IN: 20 plant structures; EXPRESSED DURING: 11 growth stages; CONTAINS InterPro DOMAIN/s: Zinc finger, C2H2-like (InterPro:IPR015880), Zinc finger, C2H2-type (InterPro:…
993	MERGEG011333	AT2G28350	ARF10	9.17	2.43	-1.9152	2e-05	0.000126		AUXIN RESPONSE FACTOR 10, Involved in root cap cell differentiation.
1016	MERGEG011556	AT2G30420	ETC2	1.75	0.2	-3.11701	0.00137	0.005448	In a tandem repeat with AT2G30424 and AT2G30432
1023	MERGEG011634	AT2G31070	TCP10	55.34	29.5	-0.90757	0.006978	0.021992		TCP family protein involved in heterchronic regulation of leaf differentiation.
1031	MERGEG011751	AT2G32080	PUR ALPHA-1	55.96	27.9	-1.00393	0.003481	0.012202	similar to the conserved animal nuclear protein PUR alpha which was implicated in the control of gene transcription and DNA replication
1049	MERGEG011885	AT2G33310	IAA13	20.72	4.14	-2.32176	0	2e-06		AUXIN-INDUCED PROTEIN 13, IAA13, Auxin induced gene, IAA13 (IAA13).
1061	MERGEG011956	AT2G33860	ARF3	10.87	2.13	-2.35466	0	0	ettin (ett) mutations have pleiotropic effects on Arabidopsis flower development, causing increases in perianth organ number, decreases in stamen number and anther formation, and apical-basal patterning defects in the gynoecium. The ETTIN gene encodes a protein with homology to DNA binding proteins which bind to auxin response elements. ETT transcript is expressed throughout stage 1 floral merist…
1070	MERGEG012044	AT2G34620	-	67.25	6.17	-3.44731	0	0	Mitochondrial transcription termination factor family protein; CONTAINS InterPro DOMAIN/s: Mitochodrial transcription termination factor-related (InterPro:IPR003690); BEST Arabidopsis thaliana protein match is: Mitochondrial transcription termination factor family protein (TAIR:AT2G03050.1); Has 1033 Blast hits to 730 proteins in 67 species: Archae - 0; Bacteria - 0; Metazoa - 21; Fungi - 0; Plan…
1071	MERGEG012054	AT2G34710	PHB	13.55	2.77	-2.29204	0	0	Dominant PHB mutations cause transformation of abaxial leaf fates into adaxial leaf fates. Encodes a member of HD-Zip family which contains homeodomain-leucine zipper domains and domain similar to a mammalian sterol binding domain. Has overlapping functions with PHAVOLUTA, REVOLUTA and CORONA.
1077	MERGEG012129	AT2G35370	GDCH	351.06	194.61	-0.851112	0.009251	0.02782	Encodes glycine decarboxylase complex H protein. Involved in photorespiration.
1098	MERGEG012291	AT2G36720	AT2G36720	18.66	9.04	-1.04514	0.002246	0.008384		Acyl-CoA N-acyltransferase with RING/FYVE/PHD-type zinc finger domain; FUNCTIONS IN: DNA binding, zinc ion binding; INVOLVED IN: regulation of transcription, DNA-dependent; LOCATED IN: nucleus; EXPRESSED IN: 22 plant structures; EXPRESSED DURING: 13 growth stages; CONTAINS InterPro DOMAIN/s: Zinc finger, RING-type (InterPro:IPR001841), Zinc finger, PHD-type, conserved s
1104	MERGEG012323	AT2G36990	SIGF	61	18.91	-1.68954	2e-06	1.5e-05		Encodes a general sigma factor in chloroplasts and is probably responsible for the recognition of sigma 70 type standard bacteria-type multi-subunit RNA polymerase (PEP) promoters in young cotyledons. It is a substrate for regulatory phosphorylation by cpCK2, a nuclear-coded plastid-targeted casein kinase 2, that has been implicated as a key component in plant sigma factor phosphorylation and tra
1115	MERGEG012390	AT2G37630	MYB91	24.04	2.76	-3.12303	0	0		Encodes a MYB-domain protein involved in specification of the leaf proximodistal axis. Mutation results in lobed and dissected leaves with a characteristic asymmetry. Homologous to the Antirrhinum PHANTASTICA (PHAN) and maize ROUGH SHEATH2 (RS2) genes Asymmetric placement of auxin response at the distal leaf tip precedes visible asymmetric leaf growth. Acts alongside AXR
1122	MERGEG012439	AT2G38090	-	0.8	0.2	-1.99154	0.004915	0.016341	Duplicated homeodomain-like superfamily protein; CONTAINS InterPro DOMAIN/s: Molecular chaperone, heat shock protein, Hsp40, DnaJ (InterPro:IPR015609), SANT, eukarya (InterPro:IPR017884), Myb-like DNA-binding domain, SHAQKYF class (InterPro:IPR006447), SANT, DNA-binding (InterPro:IPR001005), Homeodomain-like (InterPro:IPR009057), Myb, DNA-binding (InterPro:IPR014778), Homeodomain-related (InterPr…
1170	MERGEG012794	AT2G41310	ARR8	21.03	5.47	-1.94214	1e-06	8e-06		Encodes an A- type response Regulator that is primarily expressed in the root and is involved in cytokinin-mediated signalling.
1178	MERGEG012867	AT2G41940	ZFP8	37.63	6.5	-2.53298	1e-06	9e-06		Encodes a zinc finger protein containing only a single zinc finger.
1180	MERGEG012894	AT2G42190	AT2G42190	41.62	8.84	-2.23583	0	3e-06		unknown protein; BEST Arabidopsis thaliana protein match is: unknown protein (TAIR:AT3
1233	MERGEG013408	AT2G46870	NGA1	14.21	4.76	-1.57851	6.3e-05	0.000356	NGATHA1 (NGA1); CONTAINS InterPro DOMAIN/s: Transcriptional factor B3 (InterPro:IPR003340); BEST Arabidopsis thaliana protein match is: AP2/B3-like transcriptional factor family protein (TAIR:AT3G61970.1); Has 1372 Blast hits to 1367 proteins in 72 species: Archae - 0; Bacteria - 0; Metazoa - 0; Fungi - 0; Plants - 1372; Viruses - 0; Other Eukaryotes - 0 (source: NCBI BLink).
1249	MERGEG013598	AT3G01470	HD-ZIP-1	75.99	31.68	-1.26241	0.009638	0.028776	Encodes a homeodomain leucine zipper class I (HD-Zip I) transcriptional activator involved in leaf development.
1255	MERGEG013632	AT3G01770	ATBET10	26.37	12.29	-1.10165	0.000822	0.003514	bromodomain and extraterminal domain protein 10 (BET10); CONTAINS InterPro DOMAIN/s: Bromodomain (InterPro:IPR001487); BEST Arabidopsis thaliana protein match is: bromodomain and extraterminal domain protein 9 (TAIR:AT5G14270.2); Has 12383 Blast hits to 9735 proteins in 571 species: Archae - 25; Bacteria - 644; Metazoa - 6126; Fungi - 1754; Plants - 803; Viruses - 19; Other Eukaryotes - 3012 (sou…
1266	MERGEG013738	AT3G02820	-	1.85	0.33	-2.47904	0.000727	0.00316	zinc knuckle (CCHC-type) family protein; FUNCTIONS IN: zinc ion binding, nucleic acid binding; INVOLVED IN: cell cycle, replication fork protection, response to DNA damage stimulus; LOCATED IN: nucleus, chloroplast; EXPRESSED IN: 20 plant structures; EXPRESSED DURING: 15 growth stages; CONTAINS InterPro DOMAIN/s: Replication fork protection component Swi3 (InterPro:IPR012923), Zinc finger, CCHC-t…
1312	MERGEG014184	AT3G06660	AT3G06660	6.47	2.01	-1.68578	0.00191	0.007281		PAPA-1-like family protein / zinc finger (HIT type) family protein; LOCATED IN: chloroplast; EXPRESSED IN: 23 plant structures; EXPRESSED DURING: 14 growth stages; CONTAINS InterPro DOMAIN/s: Zinc finger, HIT-type (InterPro:IPR007529), PAPA-1-like conserved region (InterPro:IPR006880); BEST Arabidopsis thaliana protein match is: HIT zinc finger ;PAPA-1-like conserved region (TAIR:AT2
1323	MERGEG014299	AT3G07670	AT3G07670	27.63	11.65	-1.24596	0.000272	0.001327		Rubisco methyltransferase family protein; FUNCTIONS IN: [ribulose-bisphosphate carboxylase]-lysine N-methyltransferase activity; INVOLVED IN: biological_process unknown; LOCATED IN: chloroplast; EXPRESSED IN: 22 plant structures; EXPRESSED DURING: 13 growth stages; CONTAINS InterPro DOMAIN/s: Rubisco methyltransferase (InterPro:IPR011192), SET domain (InterPro:I
1340	MERGEG014413	AT3G09210	PTAC13	62.57	27.89	-1.16565	0.000413	0.001918	plastid transcriptionally active 13 (PTAC13); FUNCTIONS IN: transcription elongation regulator activity; INVOLVED IN: positive regulation of RNA elongation from RNA polymerase II promoter; LOCATED IN: plastid chromosome, nucleoid; EXPRESSED IN: 22 plant structures; EXPRESSED DURING: 13 growth stages; CONTAINS InterPro DOMAIN/s: Translation protein SH3-like (InterPro:IPR008991), Transcription anti…
1365	MERGEG014590	AT3G10760	-	28.85	12.38	-1.22029	0.000342	0.001626	Homeodomain-like superfamily protein; CONTAINS InterPro DOMAIN/s: Homeodomain-like (InterPro:IPR009057), Myb, DNA-binding (InterPro:IPR014778), Myb-like DNA-binding domain, SHAQKYF class (InterPro:IPR006447), HTH transcriptional regulator, Myb-type, DNA-binding (InterPro:IPR017930), Homeodomain-related (InterPro:IPR012287); BEST Arabidopsis thaliana protein match is: Homeodomain-like superfamily …
1371	MERGEG014626	AT3G11090	LBD21	32.47	2.09	-3.95739	0	0	LOB domain-containing protein 21 (LBD21); CONTAINS InterPro DOMAIN/s: Lateral organ boundaries, LOB (InterPro:IPR004883); BEST Arabidopsis thaliana protein match is: LOB domain-containing protein 25 (TAIR:AT3G27650.1); Has 1016 Blast hits to 1011 proteins in 25 species: Archae - 0; Bacteria - 0; Metazoa - 0; Fungi - 0; Plants - 1016; Viruses - 0; Other Eukaryotes - 0 (source: NCBI BLink).
1417	MERGEG015204	AT3G16000	MFP1	73.68	27.97	-1.39743	5.7e-05	0.000328	encodes a DNA-binding protein that binds to plastid DNA non-specifically and is associated with nucleoids and thylakoid membranes. The expression of the gene is correlated with the development of thylakoid membranes.
1430	MERGEG015332	AT3G17185	TASIR-ARF	41.91	5.06	-3.04977	0	0	Encodes a trans-acting siRNA (tasi-RNA) that regulates the expression of auxin response factor genes (ARF2, ARF4, ETT). One of 3 genomic loci that encode the TAS3 siRNA.
1447	MERGEG015479	AT3G18490	-	339.39	81.02	-2.06661	0	0	Encodes ASPG1 (ASPARTIC PROTEASE IN GUARD CELL 1). Functions in drought avoidance through abscisic acid (ABA) signalling in guard cells.
1484	MERGEG015800	AT3G21270	ADOF2	17.88	7.08	-1.33607	0.000633	0.002797	Encodes Dof zinc finger protein adof2.
1500	MERGEG015982	AT3G22760	SOL1	0.59	0.15	-1.93741	0.00631	0.020251	CXC domain containing TSO1-like protein 1. The gene is expressed in stamens, pollen mother cells, and immature ovules.
1501	MERGEG015984	AT3G22780	TSO1	9.59	3.57	-1.4262	0.000224	0.001115		putative DNA binding protein (tso1) mRNA, tso1-3 allele,
1627	MERGEG018194	AT3G46580	ATMBD5	4.3	0.7	-2.61754	2.7e-05	0.000167	Protein containing a putative methyl-CpG-binding domain.Has sequence similarity to human MBD proteins.
1649	MERGEG018428	AT3G48550	-	1.88	0.14	-3.79433	0.000327	0.001561	BEST Arabidopsis thaliana protein match is: C2H2-like zinc finger protein (TAIR:AT2G01940.3); Has 78 Blast hits to 78 proteins in 11 species: Archae - 0; Bacteria - 0; Metazoa - 0; Fungi - 0; Plants - 78; Viruses - 0; Other Eukaryotes - 0 (source: NCBI BLink).
1685	MERGEG018810	AT3G51950	AT3G51950	156.75	23.21	-2.75547	0	0		Zinc finger (CCCH-type) family protein / RNA recognition motif (RRM)-containing protein; FUNCTIONS IN: RNA binding, nucleotide binding, zinc ion binding, nucleic acid binding; INVOLVED IN: biological_process unknown; LOCATED IN: cellular_component unknown; EXPRESSED IN: 23 plant structures; EXPRESSED DURING: 13 growth stages; CONTAINS InterPro DOMAIN/s: Zinc finger, CCCH-type
1688	MERGEG018835	AT3G52150	-	131.93	67.63	-0.964158	0.006529	0.020854	RNA-binding (RRM/RBD/RNP motifs) family protein; FUNCTIONS IN: RNA binding, nucleotide binding, nucleic acid binding; LOCATED IN: thylakoid, chloroplast thylakoid membrane, chloroplast stroma, chloroplast, chloroplast envelope; EXPRESSED IN: 24 plant structures; EXPRESSED DURING: 14 growth stages; CONTAINS InterPro DOMAIN/s: RNA recognition motif, RNP-1 (InterPro:IPR000504), Nucleotide-binding, a…
1689	MERGEG018838	AT3G52170	-	4.37	1.62	-1.43009	0.006553	0.020911	DNA binding; BEST Arabidopsis thaliana protein match is: hydroxyproline-rich glycoprotein family protein (TAIR:AT5G58210.4); Has 240 Blast hits to 221 proteins in 88 species: Archae - 6; Bacteria - 92; Metazoa - 40; Fungi - 6; Plants - 65; Viruses - 0; Other Eukaryotes - 31 (source: NCBI BLink).
1701	MERGEG018921	AT3G52910	AtGRF4	0.41	0.01	-4.95192	0.006681	0.021223		Growth regulating factor encoding transcription activator. One of the nine members of a GRF gene family, containing nuclear targeting domain. Involved in leaf development and expressed in root, s
1723	MERGEG019081	AT3G54390	-	6.25	2.42	-1.3713	0.002814	0.010166	sequence-specific DNA binding transcription factors; FUNCTIONS IN: sequence-specific DNA binding transcription factor activity; INVOLVED IN: regulation of transcription; LOCATED IN: cellular_component unknown; EXPRESSED IN: 20 plant structures; EXPRESSED DURING: 9 growth stages; BEST Arabidopsis thaliana protein match is: aspartate/glutamate/uridylate kinase family protein (TAIR:AT3G10030.1); Has…
1760	MERGEG019374	AT3G57040	ARR9	37.89	5.97	-2.66651	0	0	response regulator ARR9, A two-component response regulator-like protein with a receiver domain with a conserved aspartate residue and a possible phosphorylation site and at the N-terminal half. Appears to interact with histidine kinase like genes ATHP3 and ATHP2
1797	MERGEG019735	AT3G60390	HAT3	7.02	1.38	-2.34967	2e-06	1.3e-05	Encodes homeobox protein HAT3.
1807	MERGEG019848	AT3G61310	AT3G61310	10.58	3.62	-1.5465	0.000601	0.002673		AT hook motif DNA-binding family protein; FUNCTIONS IN: DNA binding; INVOLVED IN: biological_process unknown; LOCATED IN: cellular_component unknown; EXPRESSED IN: 22 plant structures; EXPRESSED DURING: 13 growth stages; CONTAINS InterPro DOMAIN/s: Protein of unknown function DUF296 (InterPro:IPR005175), AT hook, DNA-binding motif (InterPro:IPR0
1840	MERGEG020131	AT4G00238	-	9.3	2.1	-2.14393	3e-06	2e-05	DNA-binding storekeeper protein-related transcriptional regulator; INVOLVED IN: biological_process unknown; LOCATED IN: nucleolus; EXPRESSED IN: cultured cell; CONTAINS InterPro DOMAIN/s: Protein of unknown function DUF573 (InterPro:IPR007592); BEST Arabidopsis thaliana protein match is: DNA-binding storekeeper protein-related transcriptional regulator (TAIR:AT4G00250.1); Has 934 Blast hits to 67…
1842	MERGEG020151	AT4G00380	AT4G00380	2.85	0.41	-2.79225	0	2e-06		Belongs to a subgroup of SGS3-like proteins that act redundantly in RNA-directed DNA methylation: AT1G15910 (FDM1), AT4G00380 (FDM2), AT3G12550 (FDM3), AT1G13790 (FDM4),
1843	MERGEG020161	AT4G00480	myc1	0.81	0.07	-3.49551	3.9e-05	0.000231	MYC-related protein with a basic helix-loop-helix motif at the C-terminus and a region similar to the maize B/R family at the N-terminus
1844	MERGEG020185	AT4G00730	ANL2	40.21	21.05	-0.933742	0.005012	0.016621	Encodes a homeodomain protein of the HD-GLABRA2 group. Involved in the accumulation of anthocyanin and in root development
1846	MERGEG020201	AT4G00870	-	0.64	0.1	-2.61454	0.002571	0.009424	basic helix-loop-helix (bHLH) DNA-binding superfamily protein; FUNCTIONS IN: DNA binding, sequence-specific DNA binding transcription factor activity; INVOLVED IN: regulation of transcription; LOCATED IN: nucleus; EXPRESSED IN: 9 plant structures; EXPRESSED DURING: 6 growth stages; CONTAINS InterPro DOMAIN/s: Helix-loop-helix DNA-binding domain (InterPro:IPR001092), Helix-loop-helix DNA-binding (…
1848	MERGEG020215	AT4G00950	MEE47	14.33	1.33	-3.4336	0	0	maternal effect embryo arrest 47 (MEE47); CONTAINS InterPro DOMAIN/s: Protein of unknown function DUF688 (InterPro:IPR007789); Has 1807 Blast hits to 1807 proteins in 277 species: Archae - 0; Bacteria - 0; Metazoa - 736; Fungi - 347; Plants - 385; Viruses - 0; Other Eukaryotes - 339 (source: NCBI BLink).
1855	MERGEG020261	AT4G01335	-	1.64	0.21	-2.94292	0.005303	0.017445	FUNCTIONS IN: molecular_function unknown; INVOLVED IN: biological_process unknown; LOCATED IN: endomembrane system; BEST Arabidopsis thaliana protein match is: CHP-rich zinc finger protein-related (TAIR:AT4G01340.1); Has 13 Blast hits to 13 proteins in 2 species: Archae - 0; Bacteria - 0; Metazoa - 0; Fungi - 0; Plants - 13; Viruses - 0; Other Eukaryotes - 0 (source: NCBI BLink).
1863	MERGEG020355	AT4G02020	EZA1	27.12	9.92	-1.45122	2.3e-05	0.000142		Encodes a polycomb group protein. Forms part of a large protein complex that can include VRN2 (VERNALIZATION 2), VIN3 (VERNALIZATION INSENSITIVE 3) and polycomb group proteins FERTILIZATION INDEPENDENT ENDOSPERM (FIE) and CURLY LEAF (CLF). The complex has a role in establishing FLC (FLOWERING LOCUS C) repression during vernalization. Performs
1874	MERGEG020452	AT4G02820	-	5.99	2.75	-1.12622	0.006737	0.021378	Pentatricopeptide repeat (PPR) superfamily protein; CONTAINS InterPro DOMAIN/s: Pentatricopeptide repeat (InterPro:IPR002885); BEST Arabidopsis thaliana protein match is: Tetratricopeptide repeat (TPR)-like superfamily protein (TAIR:AT1G02150.1); Has 15018 Blast hits to 7498 proteins in 232 species: Archae - 0; Bacteria - 55; Metazoa - 87; Fungi - 92; Plants - 14442; Viruses - 0; Other Eukaryotes…
1877	MERGEG020470	AT4G02990	AT4G02990,AT4G03000	41.12	16.67	-1.30223	0.001798	0.006912		Encodes BELAYA SMERT (BSM), a plastid-localized protein homologous to mitochondrial transcription termination factors (mTERF) found in animal. Mutant bsm cells are albino, are compromised in growth, and suffer defects in global plastidic gene expression. The mRNA is cell-to-cell mobile.
1931	MERGEG021711	AT4G10600	AT4G10600	3.21	0.54	-2.55857	0.005779	0.018784		RING/FYVE/PHD zinc finger superfamily protein; FUNCTIONS IN: DNA binding, zinc ion binding; INVOLVED IN: regulation of transcription, DNA-dependent; LOCATED IN: cellular_component unknown; CONTAINS InterPro DOMAIN/s: Zinc finger, PHD-type, conserved site (InterPro:IPR019786), Zinc finger, PHD-type (InterPro:IPR001965), Zinc finger, FYVE/PHD-type (InterPro:IPR011011); BEST Ara
1934	MERGEG021753	AT4G10920	KELP	62.94	30.3	-1.05467	0.002223	0.00831	Transcriptional co-activator. Forms homodimers or heterodimers with the kiwi protein. Both proteins are involved in gene activation during pathogen defense and plant development.
1956	MERGEG022064	AT4G13460	SDG22	26.8	11.02	-1.2825	0.000211	0.001061		Encodes a SU(VAR)3-9 homolog, a SET domain protein. Known SET domain proteins are involved in epigenetic control of gene expression and act as histone methyltransferases. There are 10 SUVH genes in Arabidopsis and members of this subfamily of the SET proteins have an additional conserved SRA domain. A plant line expressing an RNAi construct directed against this gene has reduc
2777	MERGEG030378	AT4G14140	MET2	2.78	0.81	-1.78549	0.000327	0.001561		This gene is predicted to encode a DNA methyltransferase. A plant line expressing an RNAi construct directed against DMT2 has reduced agrobacterium-mediated tumor formation.
2001	MERGEG022452	AT4G16420	ADA2B,AT4G16410	264.76	96.98	-1.44884	0.000329	0.001566		Transcriptional co-activator. Essential for the developmental switch from cell proliferation to cell differentiation in response to variations in auxin and cytokinin concentrations.
2009	MERGEG022532	AT4G17050	UGLYAH	40.26	18.41	-1.12901	0.00088	0.00373	Encodes a protein with ureidoglycine aminohydrolase activity.
2014	MERGEG022573	AT4G17460	HAT1	25.77	3.67	-2.81042	0	0	Encodes a class II HD-ZIP protein that regulates meristematic activity in different tissues, and that it is necessary for the correct formation of the gynoecium.
2015	MERGEG022595	AT4G17600	LIL3:1	124.4	38.32	-1.69871	0	4e-06	Encodes Lil3:1 (light-harvesting-like) protein. Belongs to the Lhc super-gene family encodes the light-harvesting chlorophyll a/b-binding (LHC) proteins that constitute the antenna system of the photosynthetic apparatus. A generic LHC motif is present in Lil3:1.
2737	MERGEG030084	AT5G46640	AT5G46640	4.37	1.06	-2.04397	0.000435	0.00201		AT hook motif DNA-binding family protein; FUNCTIONS IN: DNA binding; EXPRESSED IN: 19 plant structures; EXPRESSED DURING: 6 growth stages; CONTAINS InterPro DOMAIN/s: Protein of unknown function DUF296 (InterPro:IPR005175), AT hook, DNA-binding motif (InterPro:IPR017956); BEST Arabidopsis thaliana protein match is: AT hook motif DNA-binding family protein (TAIR:AT4G17950.1)
2026	MERGEG022704	AT4G18460	-	4.21	1.38	-1.6128	0.008997	0.027171	D-Tyr-tRNA(Tyr) deacylase family protein; FUNCTIONS IN: hydrolase activity, acting on ester bonds; INVOLVED IN: D-amino acid catabolic process; LOCATED IN: cytoplasm; EXPRESSED IN: 16 plant structures; EXPRESSED DURING: 13 growth stages; CONTAINS InterPro DOMAIN/s: D-tyrosyl-tRNA(Tyr) deacylase (InterPro:IPR003732); Has 30201 Blast hits to 17322 proteins in 780 species: Archae - 12; Bacteria - 13…
2043	MERGEG022835	AT4G19650	AT4G19650	3.34	1.17	-1.51357	0.002724	0.009885		Mitochondrial transcription termination factor family protein; CONTAINS InterPro DOMAIN/s: Mitochodrial transcription termination factor-related (InterPro:IPR003690); BEST Arabidopsis thaliana protein match is: mitochondrial transcription termination factor-related / mTERF-related (TAIR:AT5G45113.1)
2061	MERGEG023064	AT4G21750	ATML1	31.9	13.57	-1.23362	0.000244	0.001204	Encodes a homeobox protein similar to GL2. It is expressed in both the apical and basal daughter cells of the zygote as well as their progeny. Expression is detected starting the two-celled stage of embryo development and is later restricted to the outermost, epidermal cell layer from its inception. Its promoter is highly modular with each region contributing to specific aspects of the gene's spa…
2086	MERGEG023323	AT4G23980	ARF9	14.57	5.07	-1.52214	4e-05	0.000236	Encodes auxin response factor 9 (ARF9).
2091	MERGEG023382	AT4G24540	AGL24	22.76	6.12	-1.89393	5.2e-05	0.000302		Encodes a MADS-box protein involved in flowering. Regulates the expression of SOC1 and is also upregulated by SOC1. Binds with IMK3 kinase domain. Phosphorylated by IMK3; likely to be a target for IMK3 kinase domain.
2092	MERGEG023392	AT4G24630	AT4G24630	19.89	8.43	-1.2373	0.001032	0.004285		DHHC-type zinc finger family protein; FUNCTIONS IN: receptor activity, zinc ion binding; INVOLVED IN: multicellular organismal development; LOCATED IN: plasma membrane; EXPRESSED IN: 12 plant structures; EXPRESSED DURING: 8 growth stages; CONTAINS InterPro DOMAIN/s: Zinc finger, DHHC-type (InterPro:IPR001594), Plexin-like fold (InterPro:IPR016201); BEST Arabidopsis thalia
2174	MERGEG024085	AT4G30860	ASHR3	0.76	0.14	-2.42335	0.001225	0.004966	Encodes a member of the trxG protein family. Contains a SET domain which is known to be involved in modification of histone tails by methylation. Interacts physically with AMS, but the implications of this interaction are unknown.Overexpression results in plieotrophic developmental defects.
2175	MERGEG024102	AT4G30980	LRL2	1.71	0.38	-2.17091	0.001197	0.00487	Encodes a basic helix-loop-helix (bHLH) protein that regulates root hair development. One of the three Arabidopsis homologs of the Lotus japonicus ROOTHAIRLESS1 (LjRHL1) gene: At2g24260 (AtLRL1), At4g30980 (AtLRL2), and At5g58010 (AtLRL3).
2188	MERGEG024243	AT4G32280	IAA29	4.87	0.17	-4.88034	0	0	Auxin inducible protein.
2216	MERGEG024571	AT4G35270	AT4G35270	31.92	3.27	-3.28661	0	0		Plant regulator RWP-RK family protein; CONTAINS InterPro DOMAIN/s: Octicosapeptide/Phox/Bem1p (InterPro:IPR000270), Plant regulator RWP-RK (InterPro:IPR003035); BEST Arabidopsis thaliana protein match is: Plant regulator RWP-RK family protein (TAIR:AT2G17150.1)
2232	MERGEG024706	AT4G36540	BEE2	59.26	3.3	-4.1675	0	0		Encodes the brassinosteroid signaling component BEE2 (BR-ENHANCED EXPRESSION 2). Positively modulates the shade avoidance syndrome in Arabidopsis seedlings.
2269	MERGEG024954	AT4G38890	-	15.76	6.92	-1.18787	0.000801	0.003436	FMN-linked oxidoreductases superfamily protein; FUNCTIONS IN: tRNA dihydrouridine synthase activity, FAD binding, catalytic activity, zinc ion binding, nucleic acid binding; INVOLVED IN: oxidation reduction, tRNA processing, metabolic process; LOCATED IN: vacuole; EXPRESSED IN: 22 plant structures; EXPRESSED DURING: 13 growth stages; CONTAINS InterPro DOMAIN/s: Zinc finger, CCCH-type (InterPro:IP…
2270	MERGEG024956	AT4G38910	ATBPC5	6.08	1.35	-2.17112	0.000773	0.003327	The current TAIR8 structure of this gene is incorrect. The corrected structure, which will be visible in TAIR9, indicates that this gene could possibly be a pseudogene.
2328	MERGEG025471	AT5G04290	KTF1	5.02	2.19	-1.19355	0.003194	0.011329		Encodes SPT5-Like, a member of the nuclear SPT5 (Suppressor of Ty insertion 5) RNA polymerase (RNAP) elongation factor family that is characterized by the presence of a carboxy-terminal extension with more than 40 WG/GW motifs. Interacts with AGO4. Required for RNA-directed DNA methylation. The mRNA is cell-to-cell mobile.
2361	MERGEG025838	AT5G07690	MYB29	33.83	18.28	-0.887877	0.007882	0.024357	Encodes a putative transcription factor (MYB29).
2420	MERGEG026295	AT5G12440	AT5G12440	5.47	0.99	-2.46856	2.2e-05	0.000136		CCCH-type zinc fingerfamily protein with RNA-binding domain; FUNCTIONS IN: nucleotide binding, zinc ion binding, nucleic acid binding; INVOLVED IN: biological_process unknown; EXPRESSED IN: 21 plant structures; EXPRESSED DURING: 13 growth stages; CONTAINS InterPro DOMAIN/s: Zinc finger, CCCH-type (InterPro:IPR000571), RNA recognition motif, RNP-1 (InterPro:IPR000504), Nucleotide-bin
2434	MERGEG026392	AT5G13730	SIG4	24.27	2.56	-3.24409	0.000185	0.000937		Encodes sigma 4 factor, involved in regulating the activity of the plastid-encoded RNA polymerase PEP. Regulates the overall quantity of NDH complexes and thus influences NDH activity.
2453	MERGEG026551	AT5G15210	ATHB30	16.94	3.45	-2.29544	0	0	Encodes ZFHD3, a member of the zinc finger homeodomain transcriptional factor family.
2454	MERGEG026562	AT5G15310	ATMIXTA	22.61	7.51	-1.58954	5.7e-05	0.000326	Member of the R2R3 factor gene family.
2459	MERGEG026617	AT5G15830	bZIP3	16.53	1.24	-3.74044	0	0	basic leucine-zipper 3 (bZIP3); FUNCTIONS IN: DNA binding, sequence-specific DNA binding transcription factor activity; INVOLVED IN: regulation of transcription, DNA-dependent; EXPRESSED IN: 9 plant structures; EXPRESSED DURING: 6 growth stages; CONTAINS InterPro DOMAIN/s: Basic-leucine zipper (bZIP) transcription factor (InterPro:IPR004827), bZIP transcription factor, bZIP-1 (InterPro:IPR011616)…
2467	MERGEG026699	AT5G16540	ZFN3	33.42	9.84	-1.76449	1.4e-05	9.4e-05	Encodes a zinc finger protein.
2469	MERGEG026706	AT5G16600	MYB43	3.26	0.33	-3.30539	0.000216	0.001078		Encodes a putative transcription factor (MYB43).
2555	MERGEG027381	AT5G23420	HMGB6	6.87	0.9	-2.9401	1e-06	5e-06	Encodes HMGB6, a protein belonging to the subgroup of HMGB (high mobility group B) proteins. Localized in the nucleus. Binds to supercoiled DNA in vitro. HMGB6 is phosphorylated by protein kinase CK2alpha within its acidic C-terminal domain.
2558	MERGEG027396	AT5G23570	ATSGS3	11.32	3.66	-1.6295	1.6e-05	0.000105	Required for posttranscriptional gene silencing and natural virus resistance.SGS3 is a member of an 'unknown' protein family. Members of this family have predicted coiled coiled domains suggesting oligomerization and a potential zinc finger domain. Involved in the production of trans-acting siRNAs, through direct or indirect stabilization of cleavage fragments of the primary ta-siRNA transcript. …
2562	MERGEG027433	AT5G23920	-	100.68	7.79	-3.69122	0	0	unknown protein; FUNCTIONS IN: molecular_function unknown; INVOLVED IN: biological_process unknown; LOCATED IN: plasma membrane, vacuole; EXPRESSED IN: 22 plant structures; EXPRESSED DURING: 13 growth stages; BEST Arabidopsis thaliana protein match is: unknown protein (TAIR:AT5G52420.1); Has 1807 Blast hits to 1807 proteins in 277 species: Archae - 0; Bacteria - 0; Metazoa - 736; Fungi - 347; Pla…
2565	MERGEG027457	AT5G24120	SIG5	179.86	65.28	-1.46216	3.6e-05	0.000214		Encodes a specialized sigma factor that functions in regulation of plastid genes and is responsible for the light-dependent transcription at the psbD LRP. Activation of SIG5 is dependent upon blue light and mediated by cryptochromes.
2586	MERGEG027689	AT5G26210	AL4	53.04	19.67	-1.43087	8.4e-05	0.000463		Encodes a member of the Alfin1-like family of nuclear-localized PHD (plant homeodomain) domain containing proteins. All AL proteins except AL3 bind to di- or trimethylated histone H3 (H3K4me3/2). Members of this family include: AT5G05610 (AL1), AT3G11200 (AL2), AT3G42790 (AL3), AT5G26210 (AL4), AT5G20510 (AL5), AT2G02470 (AL6), AT1G14510 (AL7).
2608	MERGEG028046	AT5G28770	AtbZIP63	43.07	20.74	-1.05453	0.005406	0.017724	bZIP protein BZO2H3 mRNA, partial cds
2629	MERGEG028898	AT5G37020	ARF8	19.63	3.22	-2.60959	0	0		Encodes a member of the auxin response factor family. Mediates auxin response via expression of auxin regulated genes. Acts redundantly with ARF6 to control stamen elongation and flower maturation. Expression of ARF8 is controlled by miR167.
2639	MERGEG029036	AT5G38140	NF-YC12,PMI15	51.19	14.85	-1.7857	1.3e-05	8.6e-05		"nuclear factor Y, subunit C12" (NF-YC12); FUNCTIONS IN: DNA binding, sequence-specific DNA binding transcription factor activity; INVOLVED IN: regulation of transcription, DNA-dependent; LOCATED IN: nucleus, intracellular; EXPRESSED IN: 22 plant structures; EXPRESSED DURING: 13 growth stages; CONTAINS InterPro DOMAIN/s: Transcription factor CBF/NF-Y/archaeal histone (InterPro:
2699	MERGEG029756	AT5G43990	SDG18	1.47	0.2	-2.8591	0.004467	0.015057		Encodes SUVR2, one of the four closely related Arabidopsis SUVR proteins that belong to the SU(VAR)3-9 subgroup of SET-domain proteins. Proteins containing the evolutionarily conserved SET domain are involved in regulation of eukaryotic gene expression and chromatin structure through their histone lysine methyltransferase (HMTase) activity. SUVR1, SUVR2 and SUVR4 proteins contain a novel domain a…
2735	MERGEG030073	AT5G46550	AT5G46550	13.45	5.82	-1.20843	0.001937	0.007369		DNA-binding bromodomain-containing protein; CONTAINS InterPro DOMAIN/s: Bromodomain (InterPro:IPR001487); BEST Arabidopsis thaliana protein match is: bromodomain and extraterminal domain protein 9 (TAIR:AT5G14270.1)
2742	MERGEG030143	AT5G47110	LIL3:2	246.78	121.36	-1.02397	0.001756	0.006769	Chlorophyll A-B binding family protein; FUNCTIONS IN: molecular_function unknown; INVOLVED IN: photosynthesis, light harvesting; LOCATED IN: chloroplast thylakoid membrane, chloroplast; EXPRESSED IN: 22 plant structures; EXPRESSED DURING: 13 growth stages; BEST Arabidopsis thaliana protein match is: Chlorophyll A-B binding family protein (TAIR:AT4G17600.1); Has 86 Blast hits to 86 proteins in 29 …
2746	MERGEG030171	AT5G47370	HAT2	17.91	6.17	-1.53635	6.1e-05	0.000346	homeobox-leucine zipper genes induced by auxin, but not by other phytohormones. Plays opposite roles in the shoot and root tissues in regulating auxin-mediated morphogenesis.
2822	MERGEG030845	AT5G53430	SDG29	6.32	2.44	-1.3713	0.000242	0.001192		Homology Subgroup III; Orthology Group 2 - A putative histone methyltransferase (predicted to methylate H3K4) related to the Drosophila trithorax group proteins TRX and TRR and the yeast gene SET1. A plant line expressing an RNAi construct directed against this gene has reduced agrobacterium-mediated tumor formation.
2845	MERGEG031092	AT5G55580	-	15.31	3.32	-2.20471	0	1e-06	Encodes a mitochondrial transcription termination factor (mTERF) family protein. Mutants, named as twirt1 (twr-1), display altered root meristem function resulting in short roots. Mutation also affects shoot meristem function.
2864	MERGEG031271	AT5G57180	CIA2	29.81	3.85	-2.95266	0	0		Transcription regulator responsible for specific upregulation of the translocon genes atToc33 and atToc75 in leaves. Involved in protein import into chloroplast.
2888	MERGEG031441	AT5G58760	DDB2	8.93	3.9	-1.19631	0.001772	0.006823	Encodes a DDB1a interacting protein DDB2 required for UV-B tolerance and genomic integrity.
2908	MERGEG031699	AT5G61190	AT5G61190	3.84	1.14	-1.7557	0.003757	0.013008		putative endonuclease or glycosyl hydrolase with C2H2-type zinc finger domain; FUNCTIONS IN: zinc ion binding, nucleic acid binding; LOCATED IN: chloroplast; EXPRESSED IN: 23 plant structures; EXPRESSED DURING: 13 growth stages; CONTAINS InterPro DOMAIN/s: Zinc finger, C2H2-like (InterPro:IPR015880), Zinc finger, U1-type (InterPro:IPR003604), Zinc finger, C2H2-type (In
2973	MERGEG032315	AT5G66750	SOM1	1.77	0.59	-1.58688	0.002676	0.00974	Protein is similar to SWI2/SNF2 chromatin remodeling proteins. DDM1 is appears to act as a chromatin-remodeling ATPase involved in cytosine methylation in CG and non-CG contexts. Involved in gene silencing and maintenance of DNA methylation and histone methylation. Hypomethylation of many genomic regions occurs in ddm1 mutants, and can cause several phenotypic abnormalities, but some loci, such a…
