# Supplementary material for: Transcriptome profile of NO-induced Arabidopsis transcription factor genes suggests their putative regulatory role in multiple biological processes
Source: Sci Rep. 2018 Jan 15;8:771. doi: 10.1038/s41598-017-18850-5 (PMC5768701; doi:10.1038/s41598-017-18850-5)
Supplement: Supplementary file 3 — Dataset 3 [file 41598_2017_18850_MOESM3_ESM.xls]

## Sheet: Supplementary Table. 2
Supplementary Table S4. Complete list of GO terms for biological processes
Analysis Type:	PANTHER Overrepresentation Test (release 20160715)
Annotation Version and Release Date:	GO Ontology database Released 2016-06-22
Analyzed List:	upload_1 (Arabidopsis thaliana)
Reference List:	Arabidopsis thaliana (all genes in database)
Bonferroni correction:	TRUE
GO biological process complete	Arabidopsis thaliana - REFLIST (27352)	upload_1 (598)	upload_1 (expected)	upload_1 (over/under)	upload_1 (fold Enrichment)	upload_1 (P-value)
atrichoblast differentiation (GO:0010055)	1	1	0.02	+	45.74	1
negative regulation of mRNA metabolic process (GO:1903312)	1	1	0.02	+	45.74	1
negative regulation of mRNA splicing, via spliceosome (GO:0048025)	1	1	0.02	+	45.74	1
fruit replum development (GO:1990058)	1	1	0.02	+	45.74	1
male meiosis chromosome segregation (GO:0007060)	1	1	0.02	+	45.74	1
negative regulation of RNA splicing (GO:0033119)	1	1	0.02	+	45.74	1
negative regulation of sinapate ester biosynthetic process (GO:1903086)	1	1	0.02	+	45.74	1
regulation of sinapate ester biosynthetic process (GO:1903085)	1	1	0.02	+	45.74	1
negative regulation of secondary metabolite biosynthetic process (GO:1900377)	1	1	0.02	+	45.74	1
multicellular organism growth (GO:0035264)	1	1	0.02	+	45.74	1
cellular response to nickel ion (GO:0071289)	1	1	0.02	+	45.74	1
negative regulation of stem cell population maintenance (GO:1902455)	1	1	0.02	+	45.74	1
positive regulation of photomorphogenesis (GO:2000306)	1	1	0.02	+	45.74	1
dorsal/ventral pattern formation (GO:0009953)	1	1	0.02	+	45.74	1
L-cysteine metabolic process (GO:0046439)	1	1	0.02	+	45.74	1
regulation of proline metabolic process (GO:2000214)	1	1	0.02	+	45.74	1
guard mother cell differentiation (GO:0010444)	1	1	0.02	+	45.74	1
cellular response to boron-containing substance deprivation (GO:0080169)	1	1	0.02	+	45.74	1
replication fork protection (GO:0048478)	1	1	0.02	+	45.74	1
positive regulation of transcription from RNA polymerase II promoter involved in cellular response to chemical stimulus (GO:1901522)	1	1	0.02	+	45.74	1
L-cysteine catabolic process to pyruvate (GO:0019450)	1	1	0.02	+	45.74	1
L-cysteine catabolic process (GO:0019448)	1	1	0.02	+	45.74	1
negative regulation of mRNA processing (GO:0050686)	1	1	0.02	+	45.74	1
positive regulation of transcription from RNA polymerase II promoter involved in unfolded protein response (GO:0006990)	1	1	0.02	+	45.74	1
determination of dorsal identity (GO:0048263)	1	1	0.02	+	45.74	1
determination of dorsal/ventral asymmetry (GO:0048262)	1	1	0.02	+	45.74	1
transcription factor import into nucleus (GO:0042991)	6	5	0.13	+	38.12	0.000588
respiratory burst involved in defense response (GO:0002679)	4	3	0.09	+	34.3	0.214
respiratory burst (GO:0045730)	4	3	0.09	+	34.3	0.214
negative regulation of circadian rhythm (GO:0042754)	3	2	0.07	+	30.49	1
meiotic spindle organization (GO:0000212)	2	1	0.04	+	22.87	1
positive regulation of response to salt stress (GO:1901002)	2	1	0.04	+	22.87	1
positive regulation of peptidyl-lysine acetylation (GO:2000758)	4	2	0.09	+	22.87	1
cellular response to redox state (GO:0071461)	2	1	0.04	+	22.87	1
positive regulation of seed maturation (GO:2000693)	2	1	0.04	+	22.87	1
leading strand elongation (GO:0006272)	2	1	0.04	+	22.87	1
positive regulation of protein acetylation (GO:1901985)	4	2	0.09	+	22.87	1
positive regulation of cell cycle arrest (GO:0071158)	2	1	0.04	+	22.87	1
regulation of cell cycle arrest (GO:0071156)	2	1	0.04	+	22.87	1
regulation of glutamine family amino acid metabolic process (GO:0000820)	2	1	0.04	+	22.87	1
positive regulation of histone acetylation (GO:0035066)	4	2	0.09	+	22.87	1
intralumenal vesicle formation (GO:0070676)	2	1	0.04	+	22.87	1
D-amino acid metabolic process (GO:0046416)	2	1	0.04	+	22.87	1
response to acidic pH (GO:0010447)	2	1	0.04	+	22.87	1
cellular response to sulfur starvation (GO:0010438)	4	2	0.09	+	22.87	1
DNA methylation on cytosine within a CHH sequence (GO:0010426)	2	1	0.04	+	22.87	1
determination of bilateral symmetry (GO:0009855)	4	2	0.09	+	22.87	1
histone H3-K4 trimethylation (GO:0080182)	2	1	0.04	+	22.87	1
regulation of DNA-templated transcription in response to stress (GO:0043620)	2	1	0.04	+	22.87	1
negative regulation of fatty acid biosynthetic process (GO:0045717)	2	1	0.04	+	22.87	1
D-amino acid catabolic process (GO:0019478)	2	1	0.04	+	22.87	1
positive regulation of anthocyanin metabolic process (GO:0031539)	2	1	0.04	+	22.87	1
cellular response to boron-containing substance levels (GO:0080029)	2	1	0.04	+	22.87	1
internode patterning (GO:0080006)	2	1	0.04	+	22.87	1
photosystem stoichiometry adjustment (GO:0080005)	2	1	0.04	+	22.87	1
cellular response to iron ion starvation (GO:0010106)	4	2	0.09	+	22.87	1
regulation of defense response to virus by host (GO:0050691)	6	3	0.13	+	22.87	0.698
regulation of immune effector process (GO:0002697)	9	4	0.2	+	20.33	0.109
regulation of defense response to virus (GO:0050688)	9	4	0.2	+	20.33	0.109
integument development (GO:0080060)	7	3	0.15	+	19.6	1
positive regulation of hormone biosynthetic process (GO:0046886)	5	2	0.11	+	18.3	1
positive regulation of auxin biosynthetic process (GO:0010601)	5	2	0.11	+	18.3	1
stomatal lineage progression (GO:0010440)	5	2	0.11	+	18.3	1
specification of symmetry (GO:0009799)	5	2	0.11	+	18.3	1
regulation of peptidyl-lysine acetylation (GO:2000756)	8	3	0.17	+	17.15	1
regulation of protein acetylation (GO:1901983)	8	3	0.17	+	17.15	1
regulation of histone acetylation (GO:0035065)	8	3	0.17	+	17.15	1
negative regulation of leaf senescence (GO:1900056)	8	3	0.17	+	17.15	1
positive regulation of development, heterochronic (GO:0045962)	8	3	0.17	+	17.15	1
response to chitin (GO:0010200)	108	40	2.36	+	16.94	6.5e-32
regulation of leaf senescence (GO:1900055)	15	5	0.33	+	15.25	0.0488
cellular heat acclimation (GO:0070370)	9	3	0.2	+	15.25	1
regulation of protein binding (GO:0043393)	3	1	0.07	+	15.25	1
response to nickel cation (GO:0010045)	3	1	0.07	+	15.25	1
response to boron-containing substance (GO:0010036)	3	1	0.07	+	15.25	1
allantoin catabolic process (GO:0000256)	3	1	0.07	+	15.25	1
positive regulation of circadian rhythm (GO:0042753)	6	2	0.13	+	15.25	1
response to pH (GO:0009268)	3	1	0.07	+	15.25	1
activation of GTPase activity (GO:0090630)	3	1	0.07	+	15.25	1
negative regulation of histone modification (GO:0031057)	6	2	0.13	+	15.25	1
negative regulation of peptidyl-lysine acetylation (GO:2000757)	6	2	0.13	+	15.25	1
negative regulation of defense response to bacterium (GO:1900425)	3	1	0.07	+	15.25	1
response to cycloheximide (GO:0046898)	3	1	0.07	+	15.25	1
regulation of transcription from RNA polymerase III promoter (GO:0006359)	3	1	0.07	+	15.25	1
DNA-dependent DNA replication maintenance of fidelity (GO:0045005)	3	1	0.07	+	15.25	1
cellular response to external biotic stimulus (GO:0071217)	3	1	0.07	+	15.25	1
positive regulation of auxin metabolic process (GO:0090355)	6	2	0.13	+	15.25	1
negative regulation of protein acetylation (GO:1901984)	6	2	0.13	+	15.25	1
negative regulation of histone acetylation (GO:0035067)	6	2	0.13	+	15.25	1
positive regulation of hormone metabolic process (GO:0032352)	6	2	0.13	+	15.25	1
peptidyl-lysine trimethylation (GO:0018023)	3	1	0.07	+	15.25	1
positive regulation of leaf senescence (GO:1900057)	6	2	0.13	+	15.25	1
negative regulation of trichome patterning (GO:1900033)	3	1	0.07	+	15.25	1
regulation of trichome patterning (GO:1900032)	3	1	0.07	+	15.25	1
negative regulation of fatty acid metabolic process (GO:0045922)	3	1	0.07	+	15.25	1
response to ketone (GO:1901654)	3	1	0.07	+	15.25	1
fruit morphogenesis (GO:0048530)	3	1	0.07	+	15.25	1
positive regulation of vernalization response (GO:0010220)	3	1	0.07	+	15.25	1
regulation of protein homodimerization activity (GO:0043496)	3	1	0.07	+	15.25	1
response to organonitrogen compound (GO:0010243)	130	42	2.84	+	14.78	2.86e-31
vegetative phase change (GO:0010050)	7	2	0.15	+	13.07	1
negative regulation of chromatin organization (GO:1905268)	7	2	0.15	+	13.07	1
cellular response to glucose stimulus (GO:0071333)	7	2	0.15	+	13.07	1
regulation of anthocyanin biosynthetic process (GO:0031540)	7	2	0.15	+	13.07	1
protein autoubiquitination (GO:0051865)	11	3	0.24	+	12.47	1
cellular response to unfolded protein (GO:0034620)	11	3	0.24	+	12.47	1
cellular response to topologically incorrect protein (GO:0035967)	11	3	0.24	+	12.47	1
cellular response to heat (GO:0034605)	19	5	0.42	+	12.04	0.148
maintenance of floral meristem identity (GO:0010076)	8	2	0.17	+	11.43	1
allantoin metabolic process (GO:0000255)	4	1	0.09	+	11.43	1
regulation of epithelial cell differentiation (GO:0030856)	4	1	0.09	+	11.43	1
regulation of mRNA splicing, via spliceosome (GO:0048024)	4	1	0.09	+	11.43	1
positive regulation of defense response to virus by host (GO:0002230)	4	1	0.09	+	11.43	1
viral genome replication (GO:0019079)	4	1	0.09	+	11.43	1
positive regulation of DNA endoreduplication (GO:0032877)	4	1	0.09	+	11.43	1
response to redox state (GO:0051775)	4	1	0.09	+	11.43	1
viral replication complex formation and maintenance (GO:0046786)	4	1	0.09	+	11.43	1
positive regulation of shade avoidance (GO:1902448)	4	1	0.09	+	11.43	1
regulation of shade avoidance (GO:1902446)	4	1	0.09	+	11.43	1
transmitting tissue development (GO:0010500)	4	1	0.09	+	11.43	1
trichome patterning (GO:0048629)	4	1	0.09	+	11.43	1
negative regulation of cell fate commitment (GO:0010454)	4	1	0.09	+	11.43	1
negative regulation of DNA replication (GO:0008156)	8	2	0.17	+	11.43	1
regulation of glucosinolate biosynthetic process (GO:0010439)	8	2	0.17	+	11.43	1
regulation of response to nutrient levels (GO:0032107)	4	1	0.09	+	11.43	1
regulation of response to extracellular stimulus (GO:0032104)	4	1	0.09	+	11.43	1
positive regulation of DNA-dependent DNA replication (GO:2000105)	4	1	0.09	+	11.43	1
negative regulation of DNA-dependent DNA replication (GO:2000104)	8	2	0.17	+	11.43	1
leaf formation (GO:0010338)	4	1	0.09	+	11.43	1
cellular amide catabolic process (GO:0043605)	4	1	0.09	+	11.43	1
flower calyx development (GO:0048464)	4	1	0.09	+	11.43	1
sepal development (GO:0048442)	4	1	0.09	+	11.43	1
regulation of stem cell population maintenance (GO:2000036)	4	1	0.09	+	11.43	1
response to silver ion (GO:0010272)	4	1	0.09	+	11.43	1
glucose mediated signaling pathway (GO:0010255)	4	1	0.09	+	11.43	1
regulation of epidermis development (GO:0045682)	4	1	0.09	+	11.43	1
negative regulation of seed germination (GO:0010187)	16	4	0.35	+	11.43	0.964
positive regulation of sequence-specific DNA binding transcription factor activity (GO:0051091)	4	1	0.09	+	11.43	1
ureide catabolic process (GO:0010136)	4	1	0.09	+	11.43	1
ureide metabolic process (GO:0010135)	4	1	0.09	+	11.43	1
regulation of epidermal cell differentiation (GO:0045604)	4	1	0.09	+	11.43	1
endoplasmic reticulum unfolded protein response (GO:0030968)	9	2	0.2	+	10.16	1
regulation of photomorphogenesis (GO:0010099)	18	4	0.39	+	10.16	1
maintenance of inflorescence meristem identity (GO:0010077)	9	2	0.2	+	10.16	1
cellular glucose homeostasis (GO:0001678)	9	2	0.2	+	10.16	1
cellular response to hexose stimulus (GO:0071331)	9	2	0.2	+	10.16	1
cellular response to monosaccharide stimulus (GO:0071326)	9	2	0.2	+	10.16	1
stamen filament development (GO:0080086)	9	2	0.2	+	10.16	1
response to nitrogen compound (GO:1901698)	204	44	4.46	+	9.87	9.91e-26
regulation of DNA-dependent DNA replication (GO:0090329)	14	3	0.31	+	9.8	1
response to unfolded protein (GO:0006986)	14	3	0.31	+	9.8	1
ethylene-activated signaling pathway (GO:0009873)	136	29	2.97	+	9.75	4.01e-16
regulation of DNA replication (GO:0006275)	19	4	0.42	+	9.63	1
circumnutation (GO:0010031)	5	1	0.11	+	9.15	1
mRNA transcription (GO:0009299)	5	1	0.11	+	9.15	1
viral life cycle (GO:0019058)	5	1	0.11	+	9.15	1
modulation by virus of host morphology or physiology (GO:0019048)	5	1	0.11	+	9.15	1
regulation of cellular amino acid metabolic process (GO:0006521)	5	1	0.11	+	9.15	1
glucose homeostasis (GO:0042593)	10	2	0.22	+	9.15	1
transcription elongation from RNA polymerase II promoter (GO:0006368)	5	1	0.11	+	9.15	1
translesion synthesis (GO:0019985)	5	1	0.11	+	9.15	1
regulation of auxin biosynthetic process (GO:0010600)	10	2	0.22	+	9.15	1
multicellular organismal movement (GO:0050879)	5	1	0.11	+	9.15	1
long-day photoperiodism, flowering (GO:0048574)	10	2	0.22	+	9.15	1
long-day photoperiodism (GO:0048571)	10	2	0.22	+	9.15	1
RNA-directed DNA methylation (GO:0080188)	10	2	0.22	+	9.15	1
regulation of stomatal complex patterning (GO:2000037)	5	1	0.11	+	9.15	1
positive regulation of DNA replication (GO:0045740)	5	1	0.11	+	9.15	1
response to topologically incorrect protein (GO:0035966)	15	3	0.33	+	9.15	1
positive regulation of GTPase activity (GO:0043547)	5	1	0.11	+	9.15	1
regulation of vernalization response (GO:0010219)	5	1	0.11	+	9.15	1
anthocyanin accumulation in tissues in response to UV light (GO:0043481)	5	1	0.11	+	9.15	1
pigment accumulation in tissues (GO:0043480)	5	1	0.11	+	9.15	1
pigment accumulation in tissues in response to UV light (GO:0043479)	5	1	0.11	+	9.15	1
pigment accumulation in response to UV light (GO:0043478)	5	1	0.11	+	9.15	1
negative regulation of lipid biosynthetic process (GO:0051055)	5	1	0.11	+	9.15	1
negative regulation of sequence-specific DNA binding transcription factor activity (GO:0043433)	5	1	0.11	+	9.15	1
response to ethylene (GO:0009723)	230	45	5.03	+	8.95	1.21e-24
regulation of development, heterochronic (GO:0040034)	36	7	0.79	+	8.89	0.0375
regulation of response to red or far red light (GO:2000030)	26	5	0.57	+	8.8	0.627
cellular response to ethylene stimulus (GO:0071369)	152	29	3.32	+	8.73	7.3e-15
phosphorelay signal transduction system (GO:0000160)	168	32	3.67	+	8.71	1.38e-16
regulation of secondary metabolite biosynthetic process (GO:1900376)	16	3	0.35	+	8.58	1
regulation of anthocyanin metabolic process (GO:0031537)	16	3	0.35	+	8.58	1
response to gibberellin (GO:0009739)	120	22	2.62	+	8.39	1.82e-10
heat acclimation (GO:0010286)	33	6	0.72	+	8.32	0.214
DNA mediated transformation (GO:0009294)	22	4	0.48	+	8.32	1
genetic transfer (GO:0009292)	22	4	0.48	+	8.32	1
positive regulation of histone modification (GO:0031058)	11	2	0.24	+	8.32	1
regulation of auxin metabolic process (GO:0090354)	11	2	0.24	+	8.32	1
asymmetric cell division (GO:0008356)	11	2	0.24	+	8.32	1
regulation of auxin polar transport (GO:2000012)	11	2	0.24	+	8.32	1
negative regulation of photomorphogenesis (GO:0010100)	11	2	0.24	+	8.32	1
positive regulation of RNA biosynthetic process (GO:1902680)	155	28	3.39	+	8.26	1.09e-13
positive regulation of nucleic acid-templated transcription (GO:1903508)	155	28	3.39	+	8.26	1.09e-13
response to molecule of bacterial origin (GO:0002237)	17	3	0.37	+	8.07	1
RNA phosphodiester bond hydrolysis, endonucleolytic (GO:0090502)	17	3	0.37	+	8.07	1
positive regulation of RNA metabolic process (GO:0051254)	159	28	3.48	+	8.05	2.05e-13
positive regulation of transcription, DNA-templated (GO:0045893)	154	27	3.37	+	8.02	8.05e-13
nucleic acid-templated transcription (GO:0097659)	1581	275	34.57	+	7.96	1.66e-168
transcription, DNA-templated (GO:0006351)	1581	275	34.57	+	7.96	1.66e-168
RNA biosynthetic process (GO:0032774)	1583	275	34.61	+	7.95	2.3e-168
regulation of RNA biosynthetic process (GO:2001141)	2000	342	43.73	+	7.82	1.73e-218
regulation of transcription, DNA-templated (GO:0006355)	2000	342	43.73	+	7.82	1.73e-218
regulation of nucleic acid-templated transcription (GO:1903506)	2000	342	43.73	+	7.82	1.73e-218
DNA-templated transcription, initiation (GO:0006352)	47	8	1.03	+	7.79	0.0247
regulation of RNA metabolic process (GO:0051252)	2017	343	44.1	+	7.78	1.57e-218
regulation of nucleobase-containing compound metabolic process (GO:0019219)	2054	347	44.91	+	7.73	6.93e-221
positive regulation of cellular biosynthetic process (GO:0031328)	184	31	4.02	+	7.71	1.54e-14
positive regulation of macromolecule biosynthetic process (GO:0010557)	174	29	3.8	+	7.62	2.36e-13
negative regulation of DNA endoreduplication (GO:0032876)	6	1	0.13	+	7.62	1
regulation of DNA endoreduplication (GO:0032875)	12	2	0.26	+	7.62	1
regulation of GTPase activity (GO:0043087)	6	1	0.13	+	7.62	1
regulation of cellular amine metabolic process (GO:0033238)	6	1	0.13	+	7.62	1
histone H3-K9 modification (GO:0061647)	6	1	0.13	+	7.62	1
cell-cell signaling involved in cell fate commitment (GO:0045168)	6	1	0.13	+	7.62	1
regulation of hormone biosynthetic process (GO:0046885)	12	2	0.26	+	7.62	1
histone H3-K9 methylation (GO:0051567)	6	1	0.13	+	7.62	1
positive regulation of meiotic cell cycle (GO:0051446)	6	1	0.13	+	7.62	1
DNA synthesis involved in DNA repair (GO:0000731)	6	1	0.13	+	7.62	1
positive regulation of autophagy (GO:0010508)	6	1	0.13	+	7.62	1
regulation of timing of transition from vegetative to reproductive phase (GO:0048510)	24	4	0.52	+	7.62	1
regulation of timing of meristematic phase transition (GO:0048506)	24	4	0.52	+	7.62	1
regulation of chlorophyll biosynthetic process (GO:0010380)	12	2	0.26	+	7.62	1
negative regulation of lipid metabolic process (GO:0045833)	6	1	0.13	+	7.62	1
hexose mediated signaling (GO:0009757)	6	1	0.13	+	7.62	1
positive regulation of cell cycle (GO:0045787)	24	4	0.52	+	7.62	1
heterochromatin assembly (GO:0031507)	6	1	0.13	+	7.62	1
regulation of mRNA processing (GO:0050684)	6	1	0.13	+	7.62	1
regulation of tetrapyrrole biosynthetic process (GO:1901463)	12	2	0.26	+	7.62	1
regulation of binding (GO:0051098)	6	1	0.13	+	7.62	1
regulation of sequence-specific DNA binding transcription factor activity (GO:0051090)	12	2	0.26	+	7.62	1
pigment accumulation (GO:0043476)	6	1	0.13	+	7.62	1
pigmentation (GO:0043473)	6	1	0.13	+	7.62	1
positive regulation of biosynthetic process (GO:0009891)	187	31	4.09	+	7.58	2.4e-14
positive regulation of nucleobase-containing compound metabolic process (GO:0045935)	178	29	3.89	+	7.45	4.21e-13
regulation of macromolecule biosynthetic process (GO:0010556)	2135	347	46.68	+	7.43	2.09e-215
regulation of cellular macromolecule biosynthetic process (GO:2000112)	2135	347	46.68	+	7.43	2.09e-215
protein import into nucleus (GO:0006606)	37	6	0.81	+	7.42	0.395
protein targeting to nucleus (GO:0044744)	37	6	0.81	+	7.42	0.395
single-organism nuclear import (GO:1902593)	37	6	0.81	+	7.42	0.395
transcription from RNA polymerase II promoter (GO:0006366)	31	5	0.68	+	7.38	1
DNA methylation (GO:0006306)	31	5	0.68	+	7.38	1
DNA alkylation (GO:0006305)	31	5	0.68	+	7.38	1
regulation of cellular biosynthetic process (GO:0031326)	2174	347	47.53	+	7.3	7.6e-213
regulation of nitrogen compound metabolic process (GO:0051171)	2185	348	47.77	+	7.28	2.46e-213
response to salicylic acid (GO:0009751)	157	25	3.43	+	7.28	8.28e-11
regulation of biosynthetic process (GO:0009889)	2187	347	47.81	+	7.26	5.29e-212
circadian rhythm (GO:0007623)	82	13	1.79	+	7.25	0.000113
regulation of histone modification (GO:0031056)	19	3	0.42	+	7.22	1
nuclear import (GO:0051170)	38	6	0.83	+	7.22	0.455
regulation of gene expression (GO:0010468)	2229	351	48.73	+	7.2	4.12e-214
nucleobase-containing compound biosynthetic process (GO:0034654)	1758	276	38.44	+	7.18	6.87e-158
positive regulation of gene expression (GO:0010628)	175	27	3.83	+	7.06	1.66e-11
carbohydrate homeostasis (GO:0033500)	13	2	0.28	+	7.04	1
maintenance of shoot apical meristem identity (GO:0010492)	13	2	0.28	+	7.04	1
regulation of chlorophyll metabolic process (GO:0090056)	13	2	0.28	+	7.04	1
positive regulation of nitrogen compound metabolic process (GO:0051173)	190	29	4.15	+	6.98	2.2e-12
regulation of primary metabolic process (GO:0080090)	2292	348	50.11	+	6.94	1.43e-206
regulation of macromolecule metabolic process (GO:0060255)	2362	355	51.64	+	6.87	1.41e-210
regulation of sulfur metabolic process (GO:0042762)	20	3	0.44	+	6.86	1
regulation of cellular metabolic process (GO:0031323)	2354	349	51.47	+	6.78	5.62e-204
protein localization to nucleus (GO:0034504)	41	6	0.9	+	6.69	0.679
heterocycle biosynthetic process (GO:0018130)	1893	276	41.39	+	6.67	9.31e-150
response to jasmonic acid (GO:0009753)	166	24	3.63	+	6.61	2e-09
regulation of metabolic process (GO:0019222)	2480	356	54.22	+	6.57	1e-204
DNA methylation or demethylation (GO:0044728)	35	5	0.77	+	6.53	1
response to anoxia (GO:0034059)	7	1	0.15	+	6.53	1
transcription from plastid promoter (GO:0042793)	7	1	0.15	+	6.53	1
protein import into nucleus, translocation (GO:0000060)	7	1	0.15	+	6.53	1
chromatin silencing by small RNA (GO:0031048)	7	1	0.15	+	6.53	1
regulation of DNA-templated transcription, elongation (GO:0032784)	7	1	0.15	+	6.53	1
positive regulation of chromatin organization (GO:1905269)	14	2	0.31	+	6.53	1
regulation of secondary cell wall biogenesis (GO:2000652)	14	2	0.31	+	6.53	1
regulation of fatty acid biosynthetic process (GO:0042304)	7	1	0.15	+	6.53	1
negative regulation of cell growth (GO:0030308)	7	1	0.15	+	6.53	1
histone H3-K4 methylation (GO:0051568)	7	1	0.15	+	6.53	1
regulation of hormone metabolic process (GO:0032350)	14	2	0.31	+	6.53	1
regulation of flavonoid biosynthetic process (GO:0009962)	14	2	0.31	+	6.53	1
epidermal cell fate specification (GO:0009957)	7	1	0.15	+	6.53	1
regulation of cell fate commitment (GO:0010453)	7	1	0.15	+	6.53	1
cytokinin-activated signaling pathway (GO:0009736)	49	7	1.07	+	6.53	0.254
cellular response to hydrogen peroxide (GO:0070301)	7	1	0.15	+	6.53	1
regulation of tetrapyrrole metabolic process (GO:1901401)	14	2	0.31	+	6.53	1
regulation of RNA splicing (GO:0043484)	7	1	0.15	+	6.53	1
abaxial cell fate specification (GO:0010158)	7	1	0.15	+	6.53	1
photoprotection (GO:0010117)	7	1	0.15	+	6.53	1
negative regulation of transcription, DNA-templated (GO:0045892)	149	21	3.26	+	6.45	8.31e-08
DNA modification (GO:0006304)	36	5	0.79	+	6.35	1
regulation of leaf development (GO:2000024)	36	5	0.79	+	6.35	1
aromatic compound biosynthetic process (GO:0019438)	1988	276	43.46	+	6.35	2.08e-144
histone lysine methylation (GO:0034968)	29	4	0.63	+	6.31	1
immune effector process (GO:0002252)	51	7	1.12	+	6.28	0.324
cellular response to cytokinin stimulus (GO:0071368)	51	7	1.12	+	6.28	0.324
regulation of response to external stimulus (GO:0032101)	51	7	1.12	+	6.28	0.324
RNA metabolic process (GO:0016070)	2056	281	44.95	+	6.25	6.63e-146
polarity specification of adaxial/abaxial axis (GO:0009944)	22	3	0.48	+	6.24	1
cotyledon development (GO:0048825)	37	5	0.81	+	6.18	1
negative regulation of RNA metabolic process (GO:0051253)	164	22	3.59	+	6.14	7.23e-08
epithelial cell differentiation (GO:0030855)	15	2	0.33	+	6.1	1
negative regulation of transcription from RNA polymerase II promoter (GO:0000122)	15	2	0.33	+	6.1	1
epidermis development (GO:0008544)	15	2	0.33	+	6.1	1
floral meristem determinacy (GO:0010582)	15	2	0.33	+	6.1	1
epidermal cell differentiation (GO:0009913)	15	2	0.33	+	6.1	1
negative regulation of growth (GO:0045926)	15	2	0.33	+	6.1	1
response to freezing (GO:0050826)	15	2	0.33	+	6.1	1
rhythmic process (GO:0048511)	98	13	2.14	+	6.07	0.000836
organic cyclic compound biosynthetic process (GO:1901362)	2091	276	45.72	+	6.04	6.4e-139
negative regulation of nucleobase-containing compound metabolic process (GO:0045934)	183	24	4	+	6	1.47e-08
specification of axis polarity (GO:0065001)	23	3	0.5	+	5.97	1
response to insect (GO:0009625)	23	3	0.5	+	5.97	1
negative regulation of RNA biosynthetic process (GO:1902679)	162	21	3.54	+	5.93	3.71e-07
negative regulation of nucleic acid-templated transcription (GO:1903507)	162	21	3.54	+	5.93	3.71e-07
positive regulation of cellular metabolic process (GO:0031325)	248	32	5.42	+	5.9	7.15e-12
regulation of circadian rhythm (GO:0042752)	31	4	0.68	+	5.9	1
response to auxin (GO:0009733)	288	37	6.3	+	5.88	5.53e-14
regulation of response to biotic stimulus (GO:0002831)	47	6	1.03	+	5.84	1
negative regulation of cellular macromolecule biosynthetic process (GO:2000113)	188	24	4.11	+	5.84	2.54e-08
response to organic cyclic compound (GO:0014070)	268	34	5.86	+	5.8	1.58e-12
guard cell differentiation (GO:0010052)	8	1	0.17	+	5.72	1
response to aluminum ion (GO:0010044)	8	1	0.17	+	5.72	1
meristem determinacy (GO:0010022)	16	2	0.35	+	5.72	1
regulation of cell wall organization or biogenesis (GO:1903338)	16	2	0.35	+	5.72	1
regulation of starch metabolic process (GO:2000904)	8	1	0.17	+	5.72	1
regulation of response to salt stress (GO:1901000)	8	1	0.17	+	5.72	1
DNA methylation on cytosine (GO:0032776)	8	1	0.17	+	5.72	1
actin filament bundle organization (GO:0061572)	8	1	0.17	+	5.72	1
transcription initiation from RNA polymerase II promoter (GO:0006367)	16	2	0.35	+	5.72	1
purine nucleobase catabolic process (GO:0006145)	8	1	0.17	+	5.72	1
negative regulation of multi-organism process (GO:0043901)	8	1	0.17	+	5.72	1
negative gravitropism (GO:0009959)	8	1	0.17	+	5.72	1
positive regulation of transcription from RNA polymerase II promoter (GO:0045944)	16	2	0.35	+	5.72	1
negative regulation of response to biotic stimulus (GO:0002832)	8	1	0.17	+	5.72	1
positive regulation of cell cycle process (GO:0090068)	16	2	0.35	+	5.72	1
negative regulation of response to external stimulus (GO:0032102)	8	1	0.17	+	5.72	1
regulation of response to water deprivation (GO:2000070)	8	1	0.17	+	5.72	1
regulation of stomatal complex development (GO:2000038)	8	1	0.17	+	5.72	1
regulation of seed maturation (GO:2000034)	16	2	0.35	+	5.72	1
actin filament bundle assembly (GO:0051017)	8	1	0.17	+	5.72	1
regulation of cellular carbohydrate metabolic process (GO:0010675)	24	3	0.52	+	5.72	1
auxin-activated signaling pathway (GO:0009734)	161	20	3.52	+	5.68	2.06e-06
positive regulation of metabolic process (GO:0009893)	266	33	5.82	+	5.67	7.84e-12
positive regulation of macromolecule metabolic process (GO:0010604)	242	30	5.29	+	5.67	1.44e-10
gibberellin mediated signaling pathway (GO:0010476)	65	8	1.42	+	5.63	0.235
gibberellic acid mediated signaling pathway (GO:0009740)	65	8	1.42	+	5.63	0.235
negative regulation of gene expression (GO:0010629)	244	30	5.33	+	5.62	1.77e-10
negative regulation of multicellular organismal process (GO:0051241)	90	11	1.97	+	5.59	0.0138
stem cell population maintenance (GO:0019827)	41	5	0.9	+	5.58	1
maintenance of cell number (GO:0098727)	41	5	0.9	+	5.58	1
maintenance of meristem identity (GO:0010074)	33	4	0.72	+	5.54	1
cellular response to gibberellin stimulus (GO:0071370)	66	8	1.44	+	5.54	0.261
chromatin remodeling (GO:0006338)	33	4	0.72	+	5.54	1
cellular response to metal ion (GO:0071248)	33	4	0.72	+	5.54	1
peptidyl-lysine methylation (GO:0018022)	33	4	0.72	+	5.54	1
nucleic acid metabolic process (GO:0090304)	2358	285	51.55	+	5.53	9.63e-135
adaxial/abaxial axis specification (GO:0009943)	25	3	0.55	+	5.49	1
negative regulation of macromolecule biosynthetic process (GO:0010558)	201	24	4.39	+	5.46	9.74e-08
hormone-mediated signaling pathway (GO:0009755)	587	70	12.83	+	5.45	1.25e-26
cellular response to steroid hormone stimulus (GO:0071383)	42	5	0.92	+	5.45	1
response to steroid hormone (GO:0048545)	42	5	0.92	+	5.45	1
brassinosteroid mediated signaling pathway (GO:0009742)	42	5	0.92	+	5.45	1
steroid hormone mediated signaling pathway (GO:0043401)	42	5	0.92	+	5.45	1
negative regulation of developmental process (GO:0051093)	93	11	2.03	+	5.41	0.0187
positive regulation of chromosome organization (GO:2001252)	17	2	0.37	+	5.38	1
negative regulation of chromosome organization (GO:2001251)	17	2	0.37	+	5.38	1
regulation of cofactor metabolic process (GO:0051193)	17	2	0.37	+	5.38	1
negative regulation of nitrogen compound metabolic process (GO:0051172)	214	25	4.68	+	5.34	6.06e-08
cellular macromolecule biosynthetic process (GO:0034645)	2384	278	52.12	+	5.33	9.71e-127
cellular response to auxin stimulus (GO:0071365)	172	20	3.76	+	5.32	6.18e-06
negative regulation of cellular biosynthetic process (GO:0031327)	208	24	4.55	+	5.28	1.92e-07
cellular response to hormone stimulus (GO:0032870)	625	72	13.66	+	5.27	1.42e-26
macromolecule biosynthetic process (GO:0009059)	2427	278	53.06	+	5.24	8.07e-125
cellular nitrogen compound biosynthetic process (GO:0044271)	2423	277	52.97	+	5.23	4.79e-124
cellular response to endogenous stimulus (GO:0071495)	630	72	13.77	+	5.23	2.29e-26
regulation of transcription from RNA polymerase II promoter (GO:0006357)	70	8	1.53	+	5.23	0.387
cellular response to brassinosteroid stimulus (GO:0071367)	44	5	0.96	+	5.2	1
negative regulation of biosynthetic process (GO:0009890)	212	24	4.63	+	5.18	2.8e-07
gene expression (GO:0010467)	2483	278	54.29	+	5.12	2.24e-122
maintenance of root meristem identity (GO:0010078)	9	1	0.2	+	5.08	1
regulation of fatty acid metabolic process (GO:0019217)	9	1	0.2	+	5.08	1
camalexin metabolic process (GO:0052317)	9	1	0.2	+	5.08	1
regulation of phenylpropanoid metabolic process (GO:2000762)	9	1	0.2	+	5.08	1
DNA strand elongation involved in DNA replication (GO:0006271)	9	1	0.2	+	5.08	1
DNA strand elongation (GO:0022616)	9	1	0.2	+	5.08	1
regulation of meiotic cell cycle (GO:0051445)	9	1	0.2	+	5.08	1
longitudinal axis specification (GO:0009942)	9	1	0.2	+	5.08	1
regulation of meristem structural organization (GO:0009934)	18	2	0.39	+	5.08	1
plant ovule development (GO:0048481)	45	5	0.98	+	5.08	1
de-etiolation (GO:0009704)	9	1	0.2	+	5.08	1
regulation of seed dormancy process (GO:2000033)	9	1	0.2	+	5.08	1
epithelium development (GO:0060429)	18	2	0.39	+	5.08	1
red light signaling pathway (GO:0010161)	9	1	0.2	+	5.08	1
camalexin biosynthetic process (GO:0010120)	9	1	0.2	+	5.08	1
regulation of cell size (GO:0008361)	27	3	0.59	+	5.08	1
stomatal complex development (GO:0010374)	27	3	0.59	+	5.08	1
induced systemic resistance (GO:0009682)	27	3	0.59	+	5.08	1
regulation of secondary metabolic process (GO:0043455)	27	3	0.59	+	5.08	1
plant-type ovary development (GO:0035670)	46	5	1.01	+	4.97	1
histone methylation (GO:0016571)	37	4	0.81	+	4.94	1
cellular response to carbohydrate stimulus (GO:0071322)	37	4	0.81	+	4.94	1
cellular response to inorganic substance (GO:0071241)	37	4	0.81	+	4.94	1
chromatin modification (GO:0016568)	65	7	1.42	+	4.93	1
nucleobase-containing compound metabolic process (GO:0006139)	2678	287	58.55	+	4.9	1.37e-122
cellular response to organic substance (GO:0071310)	728	78	15.92	+	4.9	5.19e-27
cellular response to iron ion (GO:0071281)	28	3	0.61	+	4.9	1
carbohydrate mediated signaling (GO:0009756)	28	3	0.61	+	4.9	1
response to glucose (GO:0009749)	28	3	0.61	+	4.9	1
sugar mediated signaling pathway (GO:0010182)	28	3	0.61	+	4.9	1
response to endogenous stimulus (GO:0009719)	1270	136	27.77	+	4.9	2.34e-50
negative regulation of macromolecule metabolic process (GO:0010605)	303	32	6.62	+	4.83	1.44e-09
cellular response to blue light (GO:0071483)	19	2	0.42	+	4.81	1
negative regulation of DNA metabolic process (GO:0051053)	19	2	0.42	+	4.81	1
regulation of meristem development (GO:0048509)	86	9	1.88	+	4.79	0.3
jasmonic acid mediated signaling pathway (GO:0009867)	48	5	1.05	+	4.76	1
RNA phosphodiester bond hydrolysis (GO:0090501)	29	3	0.63	+	4.73	1
adaxial/abaxial pattern specification (GO:0009955)	29	3	0.63	+	4.73	1
multi-organism cellular process (GO:0044764)	78	8	1.71	+	4.69	0.791
regulation of mRNA metabolic process (GO:1903311)	10	1	0.22	+	4.57	1
phosphate ion homeostasis (GO:0055062)	10	1	0.22	+	4.57	1
methylation-dependent chromatin silencing (GO:0006346)	10	1	0.22	+	4.57	1
cellular response to biotic stimulus (GO:0071216)	10	1	0.22	+	4.57	1
regulation of chromatin organization (GO:1902275)	30	3	0.66	+	4.57	1
positive regulation of hydrolase activity (GO:0051345)	10	1	0.22	+	4.57	1
embryonic pattern specification (GO:0009880)	20	2	0.44	+	4.57	1
induced systemic resistance, jasmonic acid mediated signaling pathway (GO:0009864)	10	1	0.22	+	4.57	1
axis specification (GO:0009798)	40	4	0.87	+	4.57	1
response to brassinosteroid (GO:0009741)	60	6	1.31	+	4.57	1
trivalent inorganic anion homeostasis (GO:0072506)	10	1	0.22	+	4.57	1
shade avoidance (GO:0009641)	10	1	0.22	+	4.57	1
nucleobase catabolic process (GO:0046113)	10	1	0.22	+	4.57	1
membrane budding (GO:0006900)	10	1	0.22	+	4.57	1
heterocycle metabolic process (GO:0046483)	2874	287	62.83	+	4.57	7.38e-115
response to organic substance (GO:0010033)	1453	143	31.77	+	4.5	5.85e-49
cellular response to jasmonic acid stimulus (GO:0071395)	51	5	1.12	+	4.48	1
negative regulation of cellular metabolic process (GO:0031324)	257	25	5.62	+	4.45	2.48e-06
negative regulation of metabolic process (GO:0009892)	329	32	7.19	+	4.45	1.18e-08
cellular response to chemical stimulus (GO:0070887)	827	80	18.08	+	4.42	6.63e-25
response to hydrogen peroxide (GO:0042542)	52	5	1.14	+	4.4	1
cellular aromatic compound metabolic process (GO:0006725)	3001	287	65.61	+	4.37	3.62e-110
protein secretion (GO:0009306)	21	2	0.46	+	4.36	1
regulation of cellular process (GO:0050794)	3710	352	81.11	+	4.34	6.68e-144
leaf morphogenesis (GO:0009965)	74	7	1.62	+	4.33	1
response to red light (GO:0010114)	53	5	1.16	+	4.32	1
regulation of cell division (GO:0051302)	32	3	0.7	+	4.29	1
salicylic acid mediated signaling pathway (GO:0009863)	32	3	0.7	+	4.29	1
organic cyclic compound metabolic process (GO:1901360)	3098	287	67.73	+	4.24	9.7e-107
response to hormone (GO:0009725)	1190	110	26.02	+	4.23	6.5e-34
seedling development (GO:0090351)	65	6	1.42	+	4.22	1
negative regulation of post-embryonic development (GO:0048581)	76	7	1.66	+	4.21	1
gynoecium development (GO:0048467)	76	7	1.66	+	4.21	1
response to hexose (GO:0009746)	33	3	0.72	+	4.16	1
negative regulation of cell differentiation (GO:0045596)	11	1	0.24	+	4.16	1
toxin biosynthetic process (GO:0009403)	11	1	0.24	+	4.16	1
regulation of carbohydrate biosynthetic process (GO:0043255)	22	2	0.48	+	4.16	1
regulation of polysaccharide metabolic process (GO:0032881)	11	1	0.24	+	4.16	1
regulation of response to osmotic stress (GO:0047484)	11	1	0.24	+	4.16	1
phytoalexin biosynthetic process (GO:0052315)	11	1	0.24	+	4.16	1
phytoalexin metabolic process (GO:0052314)	11	1	0.24	+	4.16	1
cellular response to red light (GO:0071491)	11	1	0.24	+	4.16	1
modulation of RNA levels in other organism involved in symbiotic interaction (GO:0052249)	11	1	0.24	+	4.16	1
heterochromatin organization (GO:0070828)	11	1	0.24	+	4.16	1
root cap development (GO:0048829)	11	1	0.24	+	4.16	1
modulation by symbiont of RNA levels in host (GO:0052018)	11	1	0.24	+	4.16	1
regulation of autophagy (GO:0010506)	11	1	0.24	+	4.16	1
negative regulation of gibberellic acid mediated signaling pathway (GO:0009938)	11	1	0.24	+	4.16	1
photosynthesis, dark reaction (GO:0019685)	11	1	0.24	+	4.16	1
indole phytoalexin biosynthetic process (GO:0009700)	11	1	0.24	+	4.16	1
indole phytoalexin metabolic process (GO:0046217)	11	1	0.24	+	4.16	1
virus induced gene silencing (GO:0009616)	11	1	0.24	+	4.16	1
negative regulation of protein modification process (GO:0031400)	22	2	0.48	+	4.16	1
regulation of biological process (GO:0050789)	4019	361	87.87	+	4.11	1.8e-141
trichome differentiation (GO:0010026)	67	6	1.46	+	4.1	1
protein methylation (GO:0006479)	45	4	0.98	+	4.07	1
posttranscriptional gene silencing by RNA (GO:0035194)	45	4	0.98	+	4.07	1
protein alkylation (GO:0008213)	45	4	0.98	+	4.07	1
regulation of meristem growth (GO:0010075)	34	3	0.74	+	4.04	1
regulation of carbohydrate metabolic process (GO:0006109)	34	3	0.74	+	4.04	1
cold acclimation (GO:0009631)	34	3	0.74	+	4.04	1
meristem maintenance (GO:0010073)	91	8	1.99	+	4.02	1
photomorphogenesis (GO:0009640)	57	5	1.25	+	4.01	1
response to blue light (GO:0009637)	57	5	1.25	+	4.01	1
hyperosmotic salinity response (GO:0042538)	46	4	1.01	+	3.98	1
production of siRNA involved in RNA interference (GO:0030422)	23	2	0.5	+	3.98	1
cuticle development (GO:0042335)	23	2	0.5	+	3.98	1
seed germination (GO:0009845)	58	5	1.27	+	3.94	1
positive regulation of cellular process (GO:0048522)	383	33	8.37	+	3.94	1.25e-07
regulation of reactive oxygen species metabolic process (GO:2000377)	35	3	0.77	+	3.92	1
cellular nitrogen compound metabolic process (GO:0034641)	3375	289	73.79	+	3.92	2.99e-99
gravitropism (GO:0009630)	59	5	1.29	+	3.88	1
response to oxygen-containing compound (GO:1901700)	1122	95	24.53	+	3.87	7.12e-26
defense response to virus (GO:0051607)	36	3	0.79	+	3.81	1
response to far red light (GO:0010218)	36	3	0.79	+	3.81	1
leaf development (GO:0048366)	240	20	5.25	+	3.81	0.00124
endoplasmic reticulum organization (GO:0007029)	12	1	0.26	+	3.81	1
genetic imprinting (GO:0071514)	12	1	0.26	+	3.81	1
regulation of gene expression by genetic imprinting (GO:0006349)	12	1	0.26	+	3.81	1
regulation of defense response to fungus (GO:1900150)	12	1	0.26	+	3.81	1
regulation of developmental process (GO:0050793)	456	38	9.97	+	3.81	1.13e-08
purine-containing compound catabolic process (GO:0072523)	12	1	0.26	+	3.81	1
macromolecule methylation (GO:0043414)	97	8	2.12	+	3.77	1
response to lipid (GO:0033993)	546	45	11.94	+	3.77	1.73e-10
post-embryonic organ morphogenesis (GO:0048563)	37	3	0.81	+	3.71	1
floral organ morphogenesis (GO:0048444)	37	3	0.81	+	3.71	1
response to monosaccharide (GO:0034284)	37	3	0.81	+	3.71	1
cellular biosynthetic process (GO:0044249)	3486	279	76.21	+	3.66	6.96e-88
trichome branching (GO:0010091)	25	2	0.55	+	3.66	1
trichome morphogenesis (GO:0010090)	50	4	1.09	+	3.66	1
modification by symbiont of host morphology or physiology (GO:0044003)	25	2	0.55	+	3.66	1
inflorescence development (GO:0010229)	25	2	0.55	+	3.66	1
floral organ abscission (GO:0010227)	25	2	0.55	+	3.66	1
intracellular signal transduction (GO:0035556)	425	34	9.29	+	3.66	4.3e-07
gene silencing by RNA (GO:0031047)	88	7	1.92	+	3.64	1
regulation of immune system process (GO:0002682)	88	7	1.92	+	3.64	1
response to salt stress (GO:0009651)	404	32	8.83	+	3.62	1.87e-06
negative regulation of biological process (GO:0048519)	557	44	12.18	+	3.61	1.34e-09
nuclear transport (GO:0051169)	89	7	1.95	+	3.6	1
nucleocytoplasmic transport (GO:0006913)	89	7	1.95	+	3.6	1
regulation of multicellular organismal development (GO:2000026)	318	25	6.95	+	3.6	0.000149
regulation of seed germination (GO:0010029)	51	4	1.12	+	3.59	1
nitrogen compound metabolic process (GO:0006807)	3717	291	81.27	+	3.58	1.31e-90
organic substance biosynthetic process (GO:1901576)	3568	279	78.01	+	3.58	1.53e-85
shoot system morphogenesis (GO:0010016)	128	10	2.8	+	3.57	1
carpel development (GO:0048440)	64	5	1.4	+	3.57	1
positive regulation of biological process (GO:0048518)	513	40	11.22	+	3.57	2.27e-08
biological regulation (GO:0065007)	4649	362	101.64	+	3.56	2.55e-122
cellular response to organic cyclic compound (GO:0071407)	129	10	2.82	+	3.55	1
response to iron ion (GO:0010039)	39	3	0.85	+	3.52	1
cell fate specification (GO:0001708)	26	2	0.57	+	3.52	1
plant epidermis morphogenesis (GO:0090626)	65	5	1.42	+	3.52	1
RNA interference (GO:0016246)	26	2	0.57	+	3.52	1
modification of morphology or physiology of other organism involved in symbiotic interaction (GO:0051817)	26	2	0.57	+	3.52	1
DNA-templated transcription, elongation (GO:0006354)	13	1	0.28	+	3.52	1
postreplication repair (GO:0006301)	13	1	0.28	+	3.52	1
negative regulation of flower development (GO:0009910)	39	3	0.85	+	3.52	1
regulation of root development (GO:2000280)	39	3	0.85	+	3.52	1
embryonic axis specification (GO:0000578)	13	1	0.28	+	3.52	1
corolla development (GO:0048465)	13	1	0.28	+	3.52	1
anthocyanin-containing compound biosynthetic process (GO:0009718)	13	1	0.28	+	3.52	1
petal development (GO:0048441)	13	1	0.28	+	3.52	1
regulation of seed development (GO:0080050)	26	2	0.57	+	3.52	1
phototropism (GO:0009638)	13	1	0.28	+	3.52	1
response to gravity (GO:0009629)	65	5	1.42	+	3.52	1
cellular response to virus (GO:0098586)	13	1	0.28	+	3.52	1
hyperosmotic response (GO:0006972)	52	4	1.14	+	3.52	1
nucleic acid phosphodiester bond hydrolysis (GO:0090305)	53	4	1.16	+	3.45	1
cell fate commitment (GO:0045165)	40	3	0.87	+	3.43	1
lateral root development (GO:0048527)	80	6	1.75	+	3.43	1
floral whorl development (GO:0048438)	147	11	3.21	+	3.42	1
chromatin organization (GO:0006325)	255	19	5.58	+	3.41	0.0115
regulation of seedling development (GO:1900140)	54	4	1.18	+	3.39	1
response to osmotic stress (GO:0006970)	446	33	9.75	+	3.38	5.33e-06
response to alcohol (GO:0097305)	406	30	8.88	+	3.38	2.92e-05
flower development (GO:0009908)	354	26	7.74	+	3.36	0.0003
reproductive shoot system development (GO:0090567)	368	27	8.05	+	3.36	0.000177
phyllome development (GO:0048827)	355	26	7.76	+	3.35	0.000317
gene silencing (GO:0016458)	123	9	2.69	+	3.35	1
chromatin silencing (GO:0006342)	41	3	0.9	+	3.35	1
regulation of multi-organism process (GO:0043900)	82	6	1.79	+	3.35	1
negative regulation of cellular process (GO:0048523)	383	28	8.37	+	3.34	0.00011
response to chemical (GO:0042221)	2053	150	44.88	+	3.34	2.62e-36
biosynthetic process (GO:0009058)	3834	280	83.82	+	3.34	4.13e-79
posttranscriptional gene silencing (GO:0016441)	55	4	1.2	+	3.33	1
cellular response to lipid (GO:0071396)	275	20	6.01	+	3.33	0.00936
regulation of multicellular organismal process (GO:0051239)	360	26	7.87	+	3.3	0.000412
cellular response to light stimulus (GO:0071482)	97	7	2.12	+	3.3	1
response to acid chemical (GO:0001101)	860	62	18.8	+	3.3	1.25e-12
post-embryonic organ development (GO:0048569)	125	9	2.73	+	3.29	1
response to abscisic acid (GO:0009737)	403	29	8.81	+	3.29	8.86e-05
shoot system development (GO:0048367)	598	43	13.07	+	3.29	4.79e-08
protein import (GO:0017038)	84	6	1.84	+	3.27	1
viral process (GO:0016032)	56	4	1.22	+	3.27	1
systemic acquired resistance, salicylic acid mediated signaling pathway (GO:0009862)	14	1	0.31	+	3.27	1
abscission (GO:0009838)	28	2	0.61	+	3.27	1
telomeric loop formation (GO:0031627)	14	1	0.31	+	3.27	1
production of ta-siRNAs involved in RNA interference (GO:0010267)	14	1	0.31	+	3.27	1
photosystem II assembly (GO:0010207)	14	1	0.31	+	3.27	1
floral organ development (GO:0048437)	184	13	4.02	+	3.23	0.558
tropism (GO:0009606)	71	5	1.55	+	3.22	1
regulation of DNA metabolic process (GO:0051052)	57	4	1.25	+	3.21	1
systemic acquired resistance (GO:0009627)	43	3	0.94	+	3.19	1
response to water deprivation (GO:0009414)	230	16	5.03	+	3.18	0.138
meristem development (GO:0048507)	144	10	3.15	+	3.18	1
meristem initiation (GO:0010014)	29	2	0.63	+	3.15	1
cellular response to radiation (GO:0071478)	102	7	2.23	+	3.14	1
response to heat (GO:0009408)	146	10	3.19	+	3.13	1
organ morphogenesis (GO:0009887)	132	9	2.89	+	3.12	1
response to carbohydrate (GO:0009743)	88	6	1.92	+	3.12	1
response to water (GO:0009415)	235	16	5.14	+	3.11	0.176
post-embryonic root development (GO:0048528)	89	6	1.95	+	3.08	1
primary shoot apical meristem specification (GO:0010072)	15	1	0.33	+	3.05	1
male meiosis (GO:0007140)	15	1	0.33	+	3.05	1
defense response to bacterium (GO:0042742)	270	18	5.9	+	3.05	0.0849
anion homeostasis (GO:0055081)	15	1	0.33	+	3.05	1
regulation of defense response to bacterium (GO:1900424)	15	1	0.33	+	3.05	1
DNA biosynthetic process (GO:0071897)	15	1	0.33	+	3.05	1
cellular response to acid chemical (GO:0071229)	331	22	7.24	+	3.04	0.013
covalent chromatin modification (GO:0016569)	106	7	2.32	+	3.02	1
photoperiodism, flowering (GO:0048573)	46	3	1.01	+	2.98	1
negative regulation of gene expression, epigenetic (GO:0045814)	46	3	1.01	+	2.98	1
plant epidermis development (GO:0090558)	170	11	3.72	+	2.96	1
response to virus (GO:0009615)	62	4	1.36	+	2.95	1
vesicle docking involved in exocytosis (GO:0006904)	31	2	0.68	+	2.95	1
positive regulation of protein modification process (GO:0031401)	31	2	0.68	+	2.95	1
cell differentiation (GO:0030154)	497	32	10.87	+	2.94	0.000217
regulation of shoot system development (GO:0048831)	156	10	3.41	+	2.93	1
cellular response to salicylic acid stimulus (GO:0071446)	47	3	1.03	+	2.92	1
chromatin assembly or disassembly (GO:0006333)	47	3	1.03	+	2.92	1
negative regulation of reproductive process (GO:2000242)	47	3	1.03	+	2.92	1
tissue development (GO:0009888)	378	24	8.26	+	2.9	0.0106
plant epidermal cell differentiation (GO:0090627)	95	6	2.08	+	2.89	1
animal organ development (GO:0048513)	285	18	6.23	+	2.89	0.167
pattern specification process (GO:0007389)	143	9	3.13	+	2.88	1
regulation of post-embryonic development (GO:0048580)	239	15	5.23	+	2.87	0.68
cellular macromolecule metabolic process (GO:0044260)	4724	296	103.28	+	2.87	2.05e-69
negative regulation of organelle organization (GO:0010639)	32	2	0.7	+	2.86	1
organ formation (GO:0048645)	16	1	0.35	+	2.86	1
DNA endoreduplication (GO:0042023)	16	1	0.35	+	2.86	1
stomatal complex morphogenesis (GO:0010103)	16	1	0.35	+	2.86	1
histone modification (GO:0016570)	97	6	2.12	+	2.83	1
plant organ development (GO:0099402)	659	40	14.41	+	2.78	2.7e-05
negative regulation of cellular component organization (GO:0051129)	33	2	0.72	+	2.77	1
response to decreased oxygen levels (GO:0036293)	66	4	1.44	+	2.77	1
cellular response to oxygen-containing compound (GO:1901701)	430	26	9.4	+	2.77	0.0102
regulation of response to stress (GO:0080134)	215	13	4.7	+	2.77	1
response to oxygen levels (GO:0070482)	67	4	1.46	+	2.73	1
cellular response to abscisic acid stimulus (GO:0071215)	168	10	3.67	+	2.72	1
cellular response to alcohol (GO:0097306)	168	10	3.67	+	2.72	1
regulation of gene expression, epigenetic (GO:0040029)	118	7	2.58	+	2.71	1
response to bacterium (GO:0009617)	339	20	7.41	+	2.7	0.171
regulation of root meristem growth (GO:0010082)	17	1	0.37	+	2.69	1
response to dsRNA (GO:0043331)	34	2	0.74	+	2.69	1
morphogenesis of a branching structure (GO:0001763)	17	1	0.37	+	2.69	1
dsRNA fragmentation (GO:0031050)	34	2	0.74	+	2.69	1
cell cycle DNA replication (GO:0044786)	17	1	0.37	+	2.69	1
production of small RNA involved in gene silencing by RNA (GO:0070918)	34	2	0.74	+	2.69	1
cellular response to dsRNA (GO:0071359)	34	2	0.74	+	2.69	1
regulation of chromosome organization (GO:0033044)	51	3	1.12	+	2.69	1
shoot axis formation (GO:0010346)	17	1	0.37	+	2.69	1
secondary shoot formation (GO:0010223)	17	1	0.37	+	2.69	1
response to red or far red light (GO:0009639)	170	10	3.72	+	2.69	1
regulation of systemic acquired resistance (GO:0010112)	17	1	0.37	+	2.69	1
response to abiotic stimulus (GO:0009628)	1468	86	32.1	+	2.68	3.98e-13
regulation of response to stimulus (GO:0048583)	396	23	8.66	+	2.66	0.0656
macromolecule metabolic process (GO:0043170)	5186	301	113.38	+	2.65	2.91e-63
regionalization (GO:0003002)	121	7	2.65	+	2.65	1
regulation of cell proliferation (GO:0042127)	52	3	1.14	+	2.64	1
photoperiodism (GO:0009648)	52	3	1.14	+	2.64	1
cellular developmental process (GO:0048869)	644	37	14.08	+	2.63	0.000364
signal transduction (GO:0007165)	1377	79	30.11	+	2.62	2.35e-11
response to inorganic substance (GO:0010035)	682	39	14.91	+	2.62	0.00019
peptidyl-lysine modification (GO:0018205)	70	4	1.53	+	2.61	1
positive regulation of multicellular organismal process (GO:0051240)	70	4	1.53	+	2.61	1
single organism signaling (GO:0044700)	1404	80	30.7	+	2.61	2.23e-11
signaling (GO:0023052)	1405	80	30.72	+	2.6	2.32e-11
single-organism cellular localization (GO:1902580)	106	6	2.32	+	2.59	1
wax biosynthetic process (GO:0010025)	18	1	0.39	+	2.54	1
heme biosynthetic process (GO:0006783)	18	1	0.39	+	2.54	1
response to endoplasmic reticulum stress (GO:0034976)	36	2	0.79	+	2.54	1
regulation of lipid biosynthetic process (GO:0046890)	18	1	0.39	+	2.54	1
mismatch repair (GO:0006298)	18	1	0.39	+	2.54	1
regulation of cellular ketone metabolic process (GO:0010565)	36	2	0.79	+	2.54	1
regulation of gibberellic acid mediated signaling pathway (GO:0009937)	18	1	0.39	+	2.54	1
positive regulation of DNA metabolic process (GO:0051054)	18	1	0.39	+	2.54	1
chromosome organization (GO:0051276)	361	20	7.89	+	2.53	0.389
post-embryonic morphogenesis (GO:0009886)	127	7	2.78	+	2.52	1
cellular response to abiotic stimulus (GO:0071214)	146	8	3.19	+	2.51	1
positive regulation of developmental process (GO:0051094)	73	4	1.6	+	2.51	1
cell communication (GO:0007154)	1560	85	34.11	+	2.49	3.46e-11
cellular response to external stimulus (GO:0071496)	129	7	2.82	+	2.48	1
response to metal ion (GO:0010038)	369	20	8.07	+	2.48	0.514
response to cytokinin (GO:0009735)	185	10	4.04	+	2.47	1
iron ion homeostasis (GO:0055072)	37	2	0.81	+	2.47	1
mRNA catabolic process (GO:0006402)	37	2	0.81	+	2.47	1
interaction with host (GO:0051701)	37	2	0.81	+	2.47	1
response to temperature stimulus (GO:0009266)	389	21	8.5	+	2.47	0.384
cellular response to starvation (GO:0009267)	93	5	2.03	+	2.46	1
regulation of cell cycle (GO:0051726)	113	6	2.47	+	2.43	1
response to light stimulus (GO:0009416)	547	29	11.96	+	2.42	0.0343
cellular response to stimulus (GO:0051716)	2000	106	43.73	+	2.42	6.91e-14
post-embryonic development (GO:0009791)	1079	57	23.59	+	2.42	3.19e-06
response to cadmium ion (GO:0046686)	266	14	5.82	+	2.41	1
histone deacetylation (GO:0016575)	19	1	0.42	+	2.41	1
protein deacetylation (GO:0006476)	19	1	0.42	+	2.41	1
negative regulation of cell cycle process (GO:0010948)	19	1	0.42	+	2.41	1
embryonic meristem initiation (GO:0090421)	19	1	0.42	+	2.41	1
negative regulation of cell communication (GO:0010648)	57	3	1.25	+	2.41	1
negative regulation of signaling (GO:0023057)	57	3	1.25	+	2.41	1
endosperm development (GO:0009960)	19	1	0.42	+	2.41	1
leaf vascular tissue pattern formation (GO:0010305)	19	1	0.42	+	2.41	1
anthocyanin-containing compound metabolic process (GO:0046283)	19	1	0.42	+	2.41	1
regulation of salicylic acid mediated signaling pathway (GO:2000031)	19	1	0.42	+	2.41	1
wax metabolic process (GO:0010166)	19	1	0.42	+	2.41	1
chromatin assembly (GO:0031497)	38	2	0.83	+	2.41	1
symbiosis, encompassing mutualism through parasitism (GO:0044403)	77	4	1.68	+	2.38	1
single-organism intracellular transport (GO:1902582)	116	6	2.54	+	2.37	1
regulation of defense response (GO:0031347)	176	9	3.85	+	2.34	1
response to radiation (GO:0009314)	568	29	12.42	+	2.34	0.0671
DNA-dependent DNA replication (GO:0006261)	59	3	1.29	+	2.33	1
negative regulation of cellular protein metabolic process (GO:0032269)	59	3	1.29	+	2.33	1
response to UV-B (GO:0010224)	59	3	1.29	+	2.33	1
leaf senescence (GO:0010150)	59	3	1.29	+	2.33	1
establishment of protein localization to organelle (GO:0072594)	138	7	3.02	+	2.32	1
abscisic acid-activated signaling pathway (GO:0009738)	159	8	3.48	+	2.3	1
secretion by cell (GO:0032940)	80	4	1.75	+	2.29	1
response to hypoxia (GO:0001666)	60	3	1.31	+	2.29	1
DNA duplex unwinding (GO:0032508)	20	1	0.44	+	2.29	1
interspecies interaction between organisms (GO:0044419)	80	4	1.75	+	2.29	1
regulation of cell cycle process (GO:0010564)	60	3	1.31	+	2.29	1
regulation of reproductive process (GO:2000241)	200	10	4.37	+	2.29	1
negative regulation of protein metabolic process (GO:0051248)	60	3	1.31	+	2.29	1
cellular response to nutrient levels (GO:0031669)	100	5	2.19	+	2.29	1
pollen sperm cell differentiation (GO:0048235)	20	1	0.44	+	2.29	1
response to cold (GO:0009409)	262	13	5.73	+	2.27	1
regulation of flower development (GO:0009909)	121	6	2.65	+	2.27	1
secretion (GO:0046903)	81	4	1.77	+	2.26	1
response to starvation (GO:0042594)	103	5	2.25	+	2.22	1
organ senescence (GO:0010260)	62	3	1.36	+	2.21	1
anatomical structure morphogenesis (GO:0009653)	621	30	13.58	+	2.21	0.132
methylation (GO:0032259)	228	11	4.98	+	2.21	1
cellular response to extracellular stimulus (GO:0031668)	125	6	2.73	+	2.2	1
regulation of cellular component size (GO:0032535)	63	3	1.38	+	2.18	1
purine nucleobase metabolic process (GO:0006144)	21	1	0.46	+	2.18	1
DNA geometric change (GO:0032392)	21	1	0.46	+	2.18	1
meristem structural organization (GO:0009933)	42	2	0.92	+	2.18	1
regulation of anatomical structure size (GO:0090066)	63	3	1.38	+	2.18	1
lateral root morphogenesis (GO:0010102)	42	2	0.92	+	2.18	1
root system development (GO:0022622)	318	15	6.95	+	2.16	1
root development (GO:0048364)	318	15	6.95	+	2.16	1
vacuolar transport (GO:0007034)	64	3	1.4	+	2.14	1
regulation of growth (GO:0040008)	192	9	4.2	+	2.14	1
single-multicellular organism process (GO:0044707)	1966	92	42.98	+	2.14	1.31e-08
post-embryonic root morphogenesis (GO:0010101)	43	2	0.94	+	2.13	1
multicellular organism development (GO:0007275)	1916	89	41.89	+	2.12	4.48e-08
protein targeting (GO:0006605)	151	7	3.3	+	2.12	1
system development (GO:0048731)	1319	61	28.84	+	2.12	0.000102
single-organism developmental process (GO:0044767)	2140	98	46.79	+	2.09	8.02e-09
primary metabolic process (GO:0044238)	6682	305	146.09	+	2.09	4.19e-41
cellular response to water deprivation (GO:0042631)	22	1	0.48	+	2.08	1
cellular response to water stimulus (GO:0071462)	22	1	0.48	+	2.08	1
DNA packaging (GO:0006323)	44	2	0.96	+	2.08	1
heme metabolic process (GO:0042168)	22	1	0.48	+	2.08	1
positive regulation of cell proliferation (GO:0008284)	22	1	0.48	+	2.08	1
regulation of photoperiodism, flowering (GO:2000028)	22	1	0.48	+	2.08	1
regulation of jasmonic acid mediated signaling pathway (GO:2000022)	22	1	0.48	+	2.08	1
gibberellin biosynthetic process (GO:0009686)	22	1	0.48	+	2.08	1
anatomical structure development (GO:0048856)	2139	97	46.77	+	2.07	1.82e-08
developmental process (GO:0032502)	2188	99	47.84	+	2.07	1.2e-08
negative regulation of response to stimulus (GO:0048585)	111	5	2.43	+	2.06	1
cellular metabolic process (GO:0044237)	6743	302	147.42	+	2.05	8.94e-39
immune system process (GO:0002376)	268	12	5.86	+	2.05	1
multicellular organismal process (GO:0032501)	2080	93	45.48	+	2.05	1.11e-07
reproductive system development (GO:0061458)	918	41	20.07	+	2.04	0.0386
reproductive structure development (GO:0048608)	918	41	20.07	+	2.04	0.0386
protein localization to organelle (GO:0033365)	157	7	3.43	+	2.04	1
RNA catabolic process (GO:0006401)	45	2	0.98	+	2.03	1
response to transition metal nanoparticle (GO:1990267)	91	4	1.99	+	2.01	1
regulation of cell differentiation (GO:0045595)	46	2	1.01	+	1.99	1
cellular response to salt stress (GO:0071472)	23	1	0.5	+	1.99	1
diterpenoid biosynthetic process (GO:0016102)	23	1	0.5	+	1.99	1
protein targeting to chloroplast (GO:0045036)	23	1	0.5	+	1.99	1
regulation of developmental growth (GO:0048638)	92	4	2.01	+	1.99	1
establishment of protein localization to chloroplast (GO:0072596)	23	1	0.5	+	1.99	1
gibberellin metabolic process (GO:0009685)	23	1	0.5	+	1.99	1
root morphogenesis (GO:0010015)	162	7	3.54	+	1.98	1
positive regulation of reproductive process (GO:2000243)	47	2	1.03	+	1.95	1
plant-type cell wall modification (GO:0009827)	47	2	1.03	+	1.95	1
response to stimulus (GO:0050896)	4612	195	100.83	+	1.93	9.67e-18
DNA conformation change (GO:0071103)	71	3	1.55	+	1.93	1
response to nutrient levels (GO:0031667)	119	5	2.6	+	1.92	1
organic substance metabolic process (GO:0071704)	7286	305	159.29	+	1.91	2.17e-33
vegetative to reproductive phase transition of meristem (GO:0010228)	120	5	2.62	+	1.91	1
response to UV (GO:0009411)	96	4	2.1	+	1.91	1
cellular response to hypoxia (GO:0071456)	24	1	0.52	+	1.91	1
diterpenoid metabolic process (GO:0016101)	24	1	0.52	+	1.91	1
karyogamy (GO:0000741)	24	1	0.52	+	1.91	1
cellular process involved in reproduction in multicellular organism (GO:0022412)	24	1	0.52	+	1.91	1
anatomical structure arrangement (GO:0048532)	48	2	1.05	+	1.91	1
protein localization to chloroplast (GO:0072598)	24	1	0.52	+	1.91	1
negative regulation of abscisic acid-activated signaling pathway (GO:0009788)	24	1	0.52	+	1.91	1
negative regulation of response to alcohol (GO:1901420)	24	1	0.52	+	1.91	1
polar nucleus fusion (GO:0010197)	24	1	0.52	+	1.91	1
double fertilization forming a zygote and endosperm (GO:0009567)	24	1	0.52	+	1.91	1
response to extracellular stimulus (GO:0009991)	145	6	3.17	+	1.89	1
xylem and phloem pattern formation (GO:0010051)	49	2	1.07	+	1.87	1
protein-DNA complex assembly (GO:0065004)	49	2	1.07	+	1.87	1
cellular amino acid catabolic process (GO:0009063)	49	2	1.07	+	1.87	1
positive regulation of molecular function (GO:0044093)	49	2	1.07	+	1.87	1
response to wounding (GO:0009611)	173	7	3.78	+	1.85	1
chloroplast organization (GO:0009658)	99	4	2.16	+	1.85	1
developmental process involved in reproduction (GO:0003006)	1068	43	23.35	+	1.84	0.25
protein deacylation (GO:0035601)	25	1	0.55	+	1.83	1
macromolecule deacylation (GO:0098732)	25	1	0.55	+	1.83	1
embryo sac central cell differentiation (GO:0009559)	25	1	0.55	+	1.83	1
positive regulation of organelle organization (GO:0010638)	51	2	1.12	+	1.79	1
positive regulation of response to stimulus (GO:0048584)	129	5	2.82	+	1.77	1
cellular response to oxygen levels (GO:0071453)	26	1	0.57	+	1.76	1
regulation of innate immune response (GO:0045088)	78	3	1.71	+	1.76	1
response to reactive oxygen species (GO:0000302)	130	5	2.84	+	1.76	1
cellular response to decreased oxygen levels (GO:0036294)	26	1	0.57	+	1.76	1
macromolecular complex subunit organization (GO:0043933)	525	20	11.48	+	1.74	1
protein-DNA complex subunit organization (GO:0071824)	53	2	1.16	+	1.73	1
regulation of protein modification process (GO:0031399)	80	3	1.75	+	1.72	1
regulation of immune response (GO:0050776)	80	3	1.75	+	1.72	1
cell morphogenesis involved in differentiation (GO:0000904)	162	6	3.54	+	1.69	1
regulation of lipid metabolic process (GO:0019216)	27	1	0.59	+	1.69	1
regulation of cell growth (GO:0001558)	54	2	1.18	+	1.69	1
negative regulation of signal transduction (GO:0009968)	54	2	1.18	+	1.69	1
positive gravitropism (GO:0009958)	27	1	0.59	+	1.69	1
positive regulation of post-embryonic development (GO:0048582)	54	2	1.18	+	1.69	1
regulation of photosynthesis (GO:0010109)	27	1	0.59	+	1.69	1
male gamete generation (GO:0048232)	27	1	0.59	+	1.69	1
cell morphogenesis (GO:0000902)	271	10	5.92	+	1.69	1
root epidermal cell differentiation (GO:0010053)	82	3	1.79	+	1.67	1
cell development (GO:0048468)	219	8	4.79	+	1.67	1
plastid organization (GO:0009657)	137	5	3	+	1.67	1
metabolic process (GO:0008152)	8519	308	186.25	+	1.65	8.52e-22
reproductive process (GO:0022414)	1224	44	26.76	+	1.64	1
reproduction (GO:0000003)	1230	44	26.89	+	1.64	1
cellular response to stress (GO:0033554)	588	21	12.86	+	1.63	1
embryonic meristem development (GO:0048508)	28	1	0.61	+	1.63	1
lateral root formation (GO:0010311)	28	1	0.61	+	1.63	1
auxin homeostasis (GO:0010252)	28	1	0.61	+	1.63	1
response to high light intensity (GO:0009644)	56	2	1.22	+	1.63	1
cellular process (GO:0009987)	9225	326	201.69	+	1.62	3.51e-22
single organism reproductive process (GO:0044702)	1108	39	24.22	+	1.61	1
vesicle docking (GO:0048278)	57	2	1.25	+	1.6	1
response to stress (GO:0006950)	2664	93	58.24	+	1.6	0.0107
response to fungus (GO:0009620)	492	17	10.76	+	1.58	1
defense response to other organism (GO:0098542)	753	26	16.46	+	1.58	1
response to external stimulus (GO:0009605)	1246	43	27.24	+	1.58	1
microgametogenesis (GO:0055046)	29	1	0.63	+	1.58	1
cellular component morphogenesis (GO:0032989)	295	10	6.45	+	1.55	1
positive regulation of cellular protein metabolic process (GO:0032270)	59	2	1.29	+	1.55	1
regulation of anatomical structure morphogenesis (GO:0022603)	89	3	1.95	+	1.54	1
organelle organization (GO:0006996)	920	31	20.11	+	1.54	1
exocytosis (GO:0006887)	60	2	1.31	+	1.52	1
cellular response to osmotic stress (GO:0071470)	30	1	0.66	+	1.52	1
meiotic chromosome segregation (GO:0045132)	30	1	0.66	+	1.52	1
membrane docking (GO:0022406)	60	2	1.31	+	1.52	1
fertilization (GO:0009566)	30	1	0.66	+	1.52	1
root hair cell differentiation (GO:0048765)	61	2	1.33	+	1.5	1
trichoblast maturation (GO:0048764)	61	2	1.33	+	1.5	1
cellular response to nitrogen compound (GO:1901699)	61	2	1.33	+	1.5	1
positive regulation of protein metabolic process (GO:0051247)	61	2	1.33	+	1.5	1
response to external biotic stimulus (GO:0043207)	978	32	21.38	+	1.5	1
response to other organism (GO:0051707)	978	32	21.38	+	1.5	1
defense response to fungus (GO:0050832)	428	14	9.36	+	1.5	1
heterocycle catabolic process (GO:0046700)	92	3	2.01	+	1.49	1
DNA metabolic process (GO:0006259)	401	13	8.77	+	1.48	1
activation of immune response (GO:0002253)	31	1	0.68	+	1.48	1
activation of innate immune response (GO:0002218)	31	1	0.68	+	1.48	1
transition metal ion homeostasis (GO:0055076)	62	2	1.36	+	1.48	1
telomere maintenance (GO:0000723)	31	1	0.68	+	1.48	1
telomere organization (GO:0032200)	31	1	0.68	+	1.48	1
cell maturation (GO:0048469)	62	2	1.36	+	1.48	1
negative regulation of cellular amide metabolic process (GO:0034249)	31	1	0.68	+	1.48	1
positive regulation of cellular component organization (GO:0051130)	62	2	1.36	+	1.48	1
response to nematode (GO:0009624)	62	2	1.36	+	1.48	1
response to ozone (GO:0010193)	31	1	0.68	+	1.48	1
negative regulation of translation (GO:0017148)	31	1	0.68	+	1.48	1
multi-organism process (GO:0051704)	1279	41	27.96	+	1.47	1
nucleobase-containing compound catabolic process (GO:0034655)	63	2	1.38	+	1.45	1
cellular nitrogen compound catabolic process (GO:0044270)	95	3	2.08	+	1.44	1
response to biotic stimulus (GO:0009607)	1019	32	22.28	+	1.44	1
red or far-red light signaling pathway (GO:0010017)	64	2	1.4	+	1.43	1
anatomical structure homeostasis (GO:0060249)	32	1	0.7	+	1.43	1
regulation of unidimensional cell growth (GO:0051510)	32	1	0.7	+	1.43	1
defense response, incompatible interaction (GO:0009814)	128	4	2.8	+	1.43	1
trichoblast differentiation (GO:0010054)	65	2	1.42	+	1.41	1
negative regulation of defense response (GO:0031348)	33	1	0.72	+	1.39	1
gamete generation (GO:0007276)	33	1	0.72	+	1.39	1
cellular response to red or far red light (GO:0071489)	66	2	1.44	+	1.39	1
nucleosome assembly (GO:0006334)	33	1	0.72	+	1.39	1
negative regulation of cell cycle (GO:0045786)	33	1	0.72	+	1.39	1
innate immune response (GO:0045087)	232	7	5.07	+	1.38	1
regulation of transport (GO:0051049)	67	2	1.46	+	1.37	1
posttranscriptional regulation of gene expression (GO:0010608)	168	5	3.67	+	1.36	1
immune response (GO:0006955)	237	7	5.18	+	1.35	1
developmental growth (GO:0048589)	271	8	5.92	+	1.35	1
chlorophyll biosynthetic process (GO:0015995)	34	1	0.74	+	1.35	1
translational elongation (GO:0006414)	68	2	1.49	+	1.35	1
androecium development (GO:0048466)	69	2	1.51	+	1.33	1
stamen development (GO:0048443)	69	2	1.51	+	1.33	1
regulation of cellular component biogenesis (GO:0044087)	69	2	1.51	+	1.33	1
DNA replication (GO:0006260)	104	3	2.27	+	1.32	1
indole-containing compound biosynthetic process (GO:0042435)	35	1	0.77	+	1.31	1
regulation of hydrolase activity (GO:0051336)	35	1	0.77	+	1.31	1
fruit development (GO:0010154)	535	15	11.7	+	1.28	1
unidimensional cell growth (GO:0009826)	214	6	4.68	+	1.28	1
seed maturation (GO:0010431)	36	1	0.79	+	1.27	1
single-organism cellular process (GO:0044763)	4991	138	109.12	+	1.26	1
aromatic compound catabolic process (GO:0019439)	110	3	2.4	+	1.25	1
defense response (GO:0006952)	1248	34	27.29	+	1.25	1
intracellular protein transport (GO:0006886)	295	8	6.45	+	1.24	1
cellular protein localization (GO:0034613)	332	9	7.26	+	1.24	1
nucleosome organization (GO:0034728)	37	1	0.81	+	1.24	1
nucleus organization (GO:0006997)	37	1	0.81	+	1.24	1
aging (GO:0007568)	112	3	2.45	+	1.23	1
embryo development (GO:0009790)	417	11	9.12	+	1.21	1
regulation of organelle organization (GO:0033043)	114	3	2.49	+	1.2	1
cellular response to reactive oxygen species (GO:0034614)	38	1	0.83	+	1.2	1
growth (GO:0040007)	342	9	7.48	+	1.2	1
recombinational repair (GO:0000725)	38	1	0.83	+	1.2	1
double-strand break repair via homologous recombination (GO:0000724)	38	1	0.83	+	1.2	1
organic cyclic compound catabolic process (GO:1901361)	114	3	2.49	+	1.2	1
regulation of cellular component organization (GO:0051128)	194	5	4.24	+	1.18	1
defense response to bacterium, incompatible interaction (GO:0009816)	39	1	0.85	+	1.17	1
cellular macromolecule localization (GO:0070727)	351	9	7.67	+	1.17	1
cellular component organization (GO:0016043)	1758	45	38.44	+	1.17	1
sexual reproduction (GO:0019953)	79	2	1.73	+	1.16	1
organonitrogen compound catabolic process (GO:1901565)	119	3	2.6	+	1.15	1
developmental growth involved in morphogenesis (GO:0060560)	239	6	5.23	+	1.15	1
porphyrin-containing compound biosynthetic process (GO:0006779)	40	1	0.87	+	1.14	1
cell proliferation (GO:0008283)	40	1	0.87	+	1.14	1
cellular response to DNA damage stimulus (GO:0006974)	241	6	5.27	+	1.14	1
single-organism process (GO:0044699)	7273	181	159.01	+	1.14	1
embryo development ending in seed dormancy (GO:0009793)	404	10	8.83	+	1.13	1
protein localization (GO:0008104)	528	13	11.54	+	1.13	1
protein processing (GO:0016485)	41	1	0.9	+	1.12	1
protein transport (GO:0015031)	499	12	10.91	+	1.1	1
developmental maturation (GO:0021700)	125	3	2.73	+	1.1	1
seed development (GO:0048316)	503	12	11	+	1.09	1
positive regulation of catalytic activity (GO:0043085)	42	1	0.92	+	1.09	1
nucleobase metabolic process (GO:0009112)	42	1	0.92	+	1.09	1
establishment of protein localization (GO:0045184)	505	12	11.04	+	1.09	1
chemical homeostasis (GO:0048878)	253	6	5.53	+	1.08	1
carboxylic acid catabolic process (GO:0046395)	85	2	1.86	+	1.08	1
tetrapyrrole biosynthetic process (GO:0033014)	43	1	0.94	+	1.06	1
regulation of localization (GO:0032879)	87	2	1.9	+	1.05	1
cell wall modification (GO:0042545)	131	3	2.86	+	1.05	1
cellular component organization or biogenesis (GO:0071840)	1965	45	42.96	+	1.05	1
actin filament organization (GO:0007015)	44	1	0.96	+	1.04	1
endomembrane system organization (GO:0010256)	44	1	0.96	+	1.04	1
biological_process (GO:0008150)	19850	447	433.98	+	1.03	1
phloem or xylem histogenesis (GO:0010087)	45	1	0.98	+	1.02	1
multicellular organismal reproductive process (GO:0048609)	90	2	1.97	+	1.02	1
anatomical structure formation involved in morphogenesis (GO:0048646)	137	3	3	+	1	1
intracellular transport (GO:0046907)	367	8	8.02	-	1	1
protein maturation (GO:0051604)	46	1	1.01	-	0.99	1
regulation of signaling (GO:0023051)	184	4	4.02	-	0.99	1
megagametogenesis (GO:0009561)	46	1	1.01	-	0.99	1
organic acid catabolic process (GO:0016054)	93	2	2.03	-	0.98	1
regulation of cell communication (GO:0010646)	187	4	4.09	-	0.98	1
regulation of cellular protein metabolic process (GO:0032268)	235	5	5.14	-	0.97	1
positive regulation of innate immune response (GO:0045089)	47	1	1.03	-	0.97	1
multicellular organism reproduction (GO:0032504)	94	2	2.06	-	0.97	1
nuclear chromosome segregation (GO:0098813)	47	1	1.03	-	0.97	1
regulation of molecular function (GO:0065009)	189	4	4.13	-	0.97	1
establishment of localization in cell (GO:0051649)	381	8	8.33	-	0.96	1
cell-cell signaling (GO:0007267)	48	1	1.05	-	0.95	1
chlorophyll metabolic process (GO:0015994)	48	1	1.05	-	0.95	1
pigment biosynthetic process (GO:0046148)	96	2	2.1	-	0.95	1
protein ubiquitination (GO:0016567)	436	9	9.53	-	0.94	1
cell division (GO:0051301)	194	4	4.24	-	0.94	1
pollen tube growth (GO:0009860)	97	2	2.12	-	0.94	1
cell growth (GO:0016049)	293	6	6.41	-	0.94	1
regulation of protein metabolic process (GO:0051246)	245	5	5.36	-	0.93	1
cellular response to phosphate starvation (GO:0016036)	49	1	1.07	-	0.93	1
phototransduction (GO:0007602)	49	1	1.07	-	0.93	1
positive regulation of immune response (GO:0050778)	49	1	1.07	-	0.93	1
positive regulation of immune system process (GO:0002684)	49	1	1.07	-	0.93	1
red, far-red light phototransduction (GO:0009585)	49	1	1.07	-	0.93	1
peptidyl-amino acid modification (GO:0018193)	197	4	4.31	-	0.93	1
inorganic ion homeostasis (GO:0098771)	148	3	3.24	-	0.93	1
response to light intensity (GO:0009642)	99	2	2.16	-	0.92	1
Unclassified (UNCLASSIFIED)	7502	151	164.02	-	0.92	0
cellular localization (GO:0051641)	448	9	9.79	-	0.92	1
regulation of cell morphogenesis (GO:0022604)	50	1	1.09	-	0.91	1
root hair cell development (GO:0080147)	50	1	1.09	-	0.91	1
plant-type cell wall organization (GO:0009664)	100	2	2.19	-	0.91	1
detection of light stimulus (GO:0009583)	50	1	1.09	-	0.91	1
embryo sac development (GO:0009553)	101	2	2.21	-	0.91	1
protein modification by small protein conjugation (GO:0032446)	457	9	9.99	-	0.9	1
indole-containing compound metabolic process (GO:0042430)	51	1	1.12	-	0.9	1
regulation of abscisic acid-activated signaling pathway (GO:0009787)	51	1	1.12	-	0.9	1
regulation of response to alcohol (GO:1901419)	51	1	1.12	-	0.9	1
response to oxidative stress (GO:0006979)	359	7	7.85	-	0.89	1
cell cycle (GO:0007049)	309	6	6.76	-	0.89	1
double-strand break repair (GO:0006302)	52	1	1.14	-	0.88	1
actin cytoskeleton organization (GO:0030036)	53	1	1.16	-	0.86	1
ion homeostasis (GO:0050801)	159	3	3.48	-	0.86	1
photosynthesis (GO:0015979)	161	3	3.52	-	0.85	1
toxin metabolic process (GO:0009404)	54	1	1.18	-	0.85	1
metal ion homeostasis (GO:0055065)	108	2	2.36	-	0.85	1
homeostatic process (GO:0042592)	386	7	8.44	-	0.83	1
macromolecule localization (GO:0033036)	717	13	15.68	-	0.83	1
protein modification by small protein conjugation or removal (GO:0070647)	513	9	11.22	-	0.8	1
DNA repair (GO:0006281)	229	4	5.01	-	0.8	1
cellular chemical homeostasis (GO:0055082)	115	2	2.51	-	0.8	1
pigment metabolic process (GO:0042440)	115	2	2.51	-	0.8	1
cell tip growth (GO:0009932)	116	2	2.54	-	0.79	1
detection of abiotic stimulus (GO:0009582)	58	1	1.27	-	0.79	1
detection of external stimulus (GO:0009581)	58	1	1.27	-	0.79	1
gametophyte development (GO:0048229)	295	5	6.45	-	0.78	1
porphyrin-containing compound metabolic process (GO:0006778)	59	1	1.29	-	0.78	1
vesicle organization (GO:0016050)	59	1	1.29	-	0.78	1
tetrapyrrole metabolic process (GO:0033013)	60	1	1.31	-	0.76	1
regulation of signal transduction (GO:0009966)	181	3	3.96	-	0.76	1
small GTPase mediated signal transduction (GO:0007264)	61	1	1.33	-	0.75	1
cellular response to oxidative stress (GO:0034599)	61	1	1.33	-	0.75	1
small molecule catabolic process (GO:0044282)	122	2	2.67	-	0.75	1
auxin metabolic process (GO:0009850)	61	1	1.33	-	0.75	1
positive regulation of defense response (GO:0031349)	62	1	1.36	-	0.74	1
pyruvate metabolic process (GO:0006090)	63	1	1.38	-	0.73	1
nuclear division (GO:0000280)	129	2	2.82	-	0.71	1
multi-organism reproductive process (GO:0044703)	258	4	5.64	-	0.71	1
pollen tube development (GO:0048868)	129	2	2.82	-	0.71	1
chromosome segregation (GO:0007059)	65	1	1.42	-	0.7	1
regulation of translation (GO:0006417)	133	2	2.91	-	0.69	1
regulation of biological quality (GO:0065008)	1002	15	21.91	-	0.68	1
meiotic nuclear division (GO:0007126)	67	1	1.46	-	0.68	1
developmental cell growth (GO:0048588)	134	2	2.93	-	0.68	1
regulation of cellular amide metabolic process (GO:0034248)	134	2	2.93	-	0.68	1
meiotic cell cycle process (GO:1903046)	68	1	1.49	-	0.67	1
cation homeostasis (GO:0055080)	141	2	3.08	-	0.65	1
vesicle-mediated transport (GO:0016192)	282	4	6.17	-	0.65	1
cell cycle process (GO:0022402)	213	3	4.66	-	0.64	1
macromolecular complex assembly (GO:0065003)	286	4	6.25	-	0.64	1
actin filament-based process (GO:0030029)	72	1	1.57	-	0.64	1
pollen development (GO:0009555)	218	3	4.77	-	0.63	1
mitotic nuclear division (GO:0007067)	74	1	1.62	-	0.62	1
organelle fusion (GO:0048284)	74	1	1.62	-	0.62	1
regulation of hormone levels (GO:0010817)	224	3	4.9	-	0.61	1
photosynthesis, light reaction (GO:0019684)	77	1	1.68	-	0.59	1
organelle fission (GO:0048285)	155	2	3.39	-	0.59	1
cellular macromolecular complex assembly (GO:0034622)	241	3	5.27	-	0.57	1
cellular component assembly (GO:0022607)	406	5	8.88	-	0.56	1
translational initiation (GO:0006413)	82	1	1.79	-	0.56	1
sulfur compound biosynthetic process (GO:0044272)	82	1	1.79	-	0.56	1
detection of stimulus (GO:0051606)	87	1	1.9	-	0.53	1
negative regulation of molecular function (GO:0044092)	87	1	1.9	-	0.53	1
plant-type cell wall organization or biogenesis (GO:0071669)	175	2	3.83	-	0.52	1
macromolecule modification (GO:0043412)	1844	20	40.32	-	0.5	0.439
terpenoid biosynthetic process (GO:0016114)	94	1	2.06	-	0.49	1
multi-multicellular organism process (GO:0044706)	191	2	4.18	-	0.48	1
pollination (GO:0009856)	191	2	4.18	-	0.48	1
DNA recombination (GO:0006310)	97	1	2.12	-	0.47	1
protein complex assembly (GO:0006461)	197	2	4.31	-	0.46	1
protein complex biogenesis (GO:0070271)	200	2	4.37	-	0.46	1
terpenoid metabolic process (GO:0006721)	104	1	2.27	-	0.44	1
response to karrikin (GO:0080167)	105	1	2.3	-	0.44	1
meiotic cell cycle (GO:0051321)	106	1	2.32	-	0.43	1
cellular homeostasis (GO:0019725)	217	2	4.74	-	0.42	1
flavonoid biosynthetic process (GO:0009813)	110	1	2.4	-	0.42	1
protein complex subunit organization (GO:0071822)	223	2	4.88	-	0.41	1
cytoskeleton organization (GO:0007010)	112	1	2.45	-	0.41	1
single-organism transport (GO:0044765)	1135	10	24.81	-	0.4	1
protein modification process (GO:0036211)	1718	15	37.56	-	0.4	0.0328
cellular protein modification process (GO:0006464)	1718	15	37.56	-	0.4	0.0328
isoprenoid biosynthetic process (GO:0008299)	115	1	2.51	-	0.4	1
single-organism localization (GO:1902578)	1156	10	25.27	-	0.4	0.825
tRNA metabolic process (GO:0006399)	117	1	2.56	-	0.39	1
flavonoid metabolic process (GO:0009812)	117	1	2.56	-	0.39	1
mRNA metabolic process (GO:0016071)	237	2	5.18	-	0.39	1
localization (GO:0051179)	1802	15	39.4	-	0.38	0.00964
transport (GO:0006810)	1728	14	37.78	-	0.37	0.0104
cellular protein complex assembly (GO:0043623)	124	1	2.71	-	0.37	1
protein metabolic process (GO:0019538)	2742	22	59.95	-	0.37	9.02e-06
establishment of localization (GO:0051234)	1746	14	38.17	-	0.37	0.00795
isoprenoid metabolic process (GO:0006720)	126	1	2.75	-	0.36	1
cellular amide metabolic process (GO:0043603)	636	5	13.9	-	0.36	1
hormone metabolic process (GO:0042445)	128	1	2.8	-	0.36	1
cellular amino acid metabolic process (GO:0006520)	260	2	5.68	-	0.35	1
cell surface receptor signaling pathway (GO:0007166)	132	1	2.89	-	0.35	1
cellular protein metabolic process (GO:0044267)	2412	18	52.73	-	0.34	2e-05
membrane organization (GO:0061024)	135	1	2.95	-	0.34	1
mitotic cell cycle process (GO:1903047)	136	1	2.97	-	0.34	1
mitotic cell cycle (GO:0000278)	138	1	3.02	-	0.33	1
cell wall organization (GO:0071555)	415	3	9.07	-	0.33	1
cellular component biogenesis (GO:0044085)	723	5	15.81	-	0.32	1
modification of morphology or physiology of other organism (GO:0035821)	292	2	6.38	-	0.31	1
external encapsulating structure organization (GO:0045229)	439	3	9.6	-	0.31	1
cellular catabolic process (GO:0044248)	742	5	16.22	-	0.31	1
peptide metabolic process (GO:0006518)	605	4	13.23	-	0.3	1
organic substance catabolic process (GO:1901575)	908	6	19.85	-	0.3	0.493
organonitrogen compound metabolic process (GO:1901564)	1366	9	29.87	-	0.3	0.011
single-organism catabolic process (GO:0044712)	472	3	10.32	-	0.29	1
regulation of catalytic activity (GO:0050790)	161	1	3.52	-	0.28	1
proteolysis (GO:0006508)	676	4	14.78	-	0.27	1
macromolecule catabolic process (GO:0009057)	515	3	11.26	-	0.27	1
purine-containing compound metabolic process (GO:0072521)	172	1	3.76	-	0.27	1
cofactor biosynthetic process (GO:0051188)	173	1	3.78	-	0.26	1
translation (GO:0006412)	529	3	11.57	-	0.26	1
catabolic process (GO:0009056)	1061	6	23.2	-	0.26	0.0384
peptide biosynthetic process (GO:0043043)	533	3	11.65	-	0.26	1
cell wall organization or biogenesis (GO:0071554)	538	3	11.76	-	0.26	1
cellular macromolecule catabolic process (GO:0044265)	360	2	7.87	-	0.25	1
amide biosynthetic process (GO:0043604)	549	3	12	-	0.25	1
organonitrogen compound biosynthetic process (GO:1901566)	966	5	21.12	-	0.24	0.0498
RNA processing (GO:0006396)	399	2	8.72	-	0.23	1
single-organism organelle organization (GO:1902589)	206	1	4.5	-	0.22	1
ncRNA metabolic process (GO:0034660)	210	1	4.59	-	0.22	1
single-organism metabolic process (GO:0044710)	3163	15	69.15	-	0.22	4.95e-13
carbohydrate biosynthetic process (GO:0016051)	223	1	4.88	-	0.21	1
secondary metabolite biosynthetic process (GO:0044550)	251	1	5.49	-	< 0.2	1
generation of precursor metabolites and energy (GO:0006091)	251	1	5.49	-	< 0.2	1
sulfur compound metabolic process (GO:0006790)	258	1	5.64	-	< 0.2	1
single-organism biosynthetic process (GO:0044711)	1296	5	28.33	-	< 0.2	0.000116
nucleobase-containing small molecule metabolic process (GO:0055086)	271	1	5.92	-	< 0.2	1
cofactor metabolic process (GO:0051186)	296	1	6.47	-	< 0.2	1
organic acid metabolic process (GO:0006082)	900	3	19.68	-	< 0.2	0.00683
small molecule metabolic process (GO:0044281)	1250	4	27.33	-	< 0.2	4.69e-05
protein catabolic process (GO:0030163)	316	1	6.91	-	< 0.2	1
secondary metabolic process (GO:0019748)	361	1	7.89	-	< 0.2	1
carboxylic acid metabolic process (GO:0019752)	731	2	15.98	-	< 0.2	0.0288
lipid biosynthetic process (GO:0008610)	393	1	8.59	-	< 0.2	1
oxoacid metabolic process (GO:0043436)	802	2	17.53	-	< 0.2	0.00699
organic acid biosynthetic process (GO:0016053)	410	1	8.96	-	< 0.2	1
monocarboxylic acid metabolic process (GO:0032787)	415	1	9.07	-	< 0.2	1
single-organism carbohydrate metabolic process (GO:0044723)	421	1	9.2	-	< 0.2	1
cellular lipid metabolic process (GO:0044255)	471	1	10.3	-	< 0.2	0.728
small molecule biosynthetic process (GO:0044283)	485	1	10.6	-	< 0.2	0.548
lipid metabolic process (GO:0006629)	761	1	16.64	-	< 0.2	0.00175
carbohydrate metabolic process (GO:0005975)	858	1	18.76	-	< 0.2	0.000221
oxidation-reduction process (GO:0055114)	1428	1	31.22	-	< 0.2	8.28e-10
plasma membrane to endosome transport (GO:0048227)	1	0	0.02	-	< 0.2	1
UMP metabolic process (GO:0046049)	12	0	0.26	-	< 0.2	1
IMP metabolic process (GO:0046040)	15	0	0.33	-	< 0.2	1
establishment of meiotic sister chromatid cohesion (GO:0034089)	1	0	0.02	-	< 0.2	1
RNA capping (GO:0036260)	9	0	0.2	-	< 0.2	1
establishment of sister chromatid cohesion (GO:0034085)	1	0	0.02	-	< 0.2	1
CENP-A containing nucleosome assembly (GO:0034080)	2	0	0.04	-	< 0.2	1
GTP metabolic process (GO:0046039)	5	0	0.11	-	< 0.2	1
Golgi vesicle docking (GO:0048211)	2	0	0.04	-	< 0.2	1
GMP metabolic process (GO:0046037)	3	0	0.07	-	< 0.2	1
CTP metabolic process (GO:0046036)	15	0	0.33	-	< 0.2	1
ATP metabolic process (GO:0046034)	103	0	2.25	-	< 0.2	1
AMP metabolic process (GO:0046033)	9	0	0.2	-	< 0.2	1
ADP metabolic process (GO:0046031)	54	0	1.18	-	< 0.2	1
regulation of vesicle targeting, to, from or within Golgi (GO:0048209)	3	0	0.07	-	< 0.2	1
COPII vesicle coating (GO:0048208)	2	0	0.04	-	< 0.2	1
xenobiotic transport (GO:0042908)	1	0	0.02	-	< 0.2	1
vesicle targeting, rough ER to cis-Golgi (GO:0048207)	2	0	0.04	-	< 0.2	1
xanthine transport (GO:0042906)	1	0	0.02	-	< 0.2	1
benzoate metabolic process (GO:0018874)	3	0	0.07	-	< 0.2	1
1-aminocyclopropane-1-carboxylate metabolic process (GO:0018871)	4	0	0.09	-	< 0.2	1
protein localization to Golgi apparatus (GO:0034067)	1	0	0.02	-	< 0.2	1
stress granule assembly (GO:0034063)	2	0	0.04	-	< 0.2	1
regulation of transcription by glucose (GO:0046015)	1	0	0.02	-	< 0.2	1
modulation by symbiont of host defense-related programmed cell death (GO:0034053)	1	0	0.02	-	< 0.2	1
positive regulation of plant-type hypersensitive response (GO:0034052)	6	0	0.13	-	< 0.2	1
negative regulation of plant-type hypersensitive response (GO:0034051)	2	0	0.04	-	< 0.2	1
host programmed cell death induced by symbiont (GO:0034050)	68	0	1.49	-	< 0.2	1
protein targeting to nuclear inner membrane (GO:0036228)	2	0	0.04	-	< 0.2	1
receptor-mediated endocytosis (GO:0006898)	4	0	0.09	-	< 0.2	1
endocytosis (GO:0006897)	51	0	1.12	-	< 0.2	1
Golgi to vacuole transport (GO:0006896)	14	0	0.31	-	< 0.2	1
Golgi to plasma membrane transport (GO:0006893)	4	0	0.09	-	< 0.2	1
post-Golgi vesicle-mediated transport (GO:0006892)	18	0	0.39	-	< 0.2	1
intra-Golgi vesicle-mediated transport (GO:0006891)	24	0	0.52	-	< 0.2	1
retrograde vesicle-mediated transport, Golgi to ER (GO:0006890)	9	0	0.2	-	< 0.2	1
nectar secretion (GO:0071836)	1	0	0.02	-	< 0.2	1
ER to Golgi vesicle-mediated transport (GO:0006888)	37	0	0.81	-	< 0.2	1
regulation of pH (GO:0006885)	37	0	0.81	-	< 0.2	1
cell volume homeostasis (GO:0006884)	11	0	0.24	-	< 0.2	1
purine ribonucleoside bisphosphate biosynthetic process (GO:0034036)	1	0	0.02	-	< 0.2	1
cellular sodium ion homeostasis (GO:0006883)	2	0	0.04	-	< 0.2	1
purine ribonucleoside bisphosphate metabolic process (GO:0034035)	4	0	0.09	-	< 0.2	1
cellular zinc ion homeostasis (GO:0006882)	5	0	0.11	-	< 0.2	1
purine nucleoside bisphosphate biosynthetic process (GO:0034033)	8	0	0.17	-	< 0.2	1
intracellular sequestering of iron ion (GO:0006880)	3	0	0.07	-	< 0.2	1
purine nucleoside bisphosphate metabolic process (GO:0034032)	12	0	0.26	-	< 0.2	1
ribonucleoside bisphosphate biosynthetic process (GO:0034030)	8	0	0.17	-	< 0.2	1
ribonucleoprotein complex subunit organization (GO:0071826)	74	0	1.62	-	< 0.2	1
cellular iron ion homeostasis (GO:0006879)	20	0	0.44	-	< 0.2	1
cellular copper ion homeostasis (GO:0006878)	6	0	0.13	-	< 0.2	1
cellular metal ion homeostasis (GO:0006875)	74	0	1.62	-	< 0.2	1
cellular calcium ion homeostasis (GO:0006874)	29	0	0.63	-	< 0.2	1
cellular ion homeostasis (GO:0006873)	95	0	2.08	-	< 0.2	1
tail-anchored membrane protein insertion into ER membrane (GO:0071816)	1	0	0.02	-	< 0.2	1
lipid transport (GO:0006869)	128	0	2.8	-	< 0.2	1
chloroplast mRNA modification (GO:1900871)	2	0	0.04	-	< 0.2	1
glutamine transport (GO:0006868)	1	0	0.02	-	< 0.2	1
amino acid transport (GO:0006865)	55	0	1.2	-	< 0.2	1
purine nucleobase transport (GO:0006863)	23	0	0.5	-	< 0.2	1
nucleotide transport (GO:0006862)	14	0	0.31	-	< 0.2	1
protein transmembrane transport (GO:0071806)	46	0	1.01	-	< 0.2	1
potassium ion transmembrane transport (GO:0071805)	36	0	0.79	-	< 0.2	1
cellular potassium ion transport (GO:0071804)	36	0	0.79	-	< 0.2	1
positive regulation of cell differentiation (GO:0045597)	7	0	0.15	-	< 0.2	1
chloroplast RNA modification (GO:1900865)	7	0	0.15	-	< 0.2	1
mitochondrial RNA modification (GO:1900864)	6	0	0.13	-	< 0.2	1
oligopeptide transport (GO:0006857)	73	0	1.6	-	< 0.2	1
drug transmembrane transport (GO:0006855)	31	0	0.68	-	< 0.2	1
mitochondrial pyruvate transport (GO:0006850)	3	0	0.07	-	< 0.2	1
suspensor development (GO:0010098)	10	0	0.22	-	< 0.2	1
specification of stamen identity (GO:0010097)	2	0	0.04	-	< 0.2	1
specification of carpel identity (GO:0010094)	3	0	0.07	-	< 0.2	1
specification of floral organ identity (GO:0010093)	12	0	0.26	-	< 0.2	1
plasma membrane pyruvate transport (GO:0006849)	1	0	0.02	-	< 0.2	1
pyruvate transport (GO:0006848)	5	0	0.11	-	< 0.2	1
tricarboxylic acid transport (GO:0006842)	1	0	0.02	-	< 0.2	1
xylem development (GO:0010089)	27	0	0.59	-	< 0.2	1
phloem development (GO:0010088)	2	0	0.04	-	< 0.2	1
embryonic root morphogenesis (GO:0010086)	3	0	0.07	-	< 0.2	1
specification of organ axis polarity (GO:0010084)	1	0	0.02	-	< 0.2	1
regulation of inflorescence meristem growth (GO:0010081)	1	0	0.02	-	< 0.2	1
regulation of floral meristem growth (GO:0010080)	2	0	0.04	-	< 0.2	1
mitochondrial transport (GO:0006839)	72	0	1.57	-	< 0.2	1
dicarboxylic acid transport (GO:0006835)	8	0	0.17	-	< 0.2	1
water transport (GO:0006833)	15	0	0.33	-	< 0.2	1
negative regulation of DNA binding (GO:0043392)	1	0	0.02	-	< 0.2	1
root meristem specification (GO:0010071)	5	0	0.11	-	< 0.2	1
zygote asymmetric cell division (GO:0010070)	2	0	0.04	-	< 0.2	1
nuclear-transcribed mRNA catabolic process, exonucleolytic (GO:0000291)	6	0	0.13	-	< 0.2	1
deadenylation-dependent decapping of nuclear-transcribed mRNA (GO:0000290)	5	0	0.11	-	< 0.2	1
zinc II ion transport (GO:0006829)	22	0	0.48	-	< 0.2	1
positive regulation of DNA binding (GO:0043388)	1	0	0.02	-	< 0.2	1
manganese ion transport (GO:0006828)	9	0	0.2	-	< 0.2	1
high-affinity iron ion transmembrane transport (GO:0006827)	1	0	0.02	-	< 0.2	1
iron ion transport (GO:0006826)	15	0	0.33	-	< 0.2	1
copper ion transport (GO:0006825)	23	0	0.5	-	< 0.2	1
cobalt ion transport (GO:0006824)	2	0	0.04	-	< 0.2	1
chloride transport (GO:0006821)	7	0	0.15	-	< 0.2	1
anion transport (GO:0006820)	159	0	3.48	-	< 0.2	1
zygote asymmetric cytokinesis in embryo sac (GO:0010069)	2	0	0.04	-	< 0.2	1
protoderm histogenesis (GO:0010068)	1	0	0.02	-	< 0.2	1
procambium histogenesis (GO:0010067)	7	0	0.15	-	< 0.2	1
primary meristem tissue development (GO:0010065)	8	0	0.17	-	< 0.2	1
embryonic shoot morphogenesis (GO:0010064)	1	0	0.02	-	< 0.2	1
positive regulation of trichoblast fate specification (GO:0010063)	2	0	0.04	-	< 0.2	1
negative regulation of trichoblast fate specification (GO:0010062)	1	0	0.02	-	< 0.2	1
regulation of trichoblast fate specification (GO:0010061)	3	0	0.07	-	< 0.2	1
histone glutamine methylation (GO:1990258)	2	0	0.04	-	< 0.2	1
nuclear-transcribed mRNA poly(A) tail shortening (GO:0000289)	1	0	0.02	-	< 0.2	1
nuclear-transcribed mRNA catabolic process, deadenylation-dependent decay (GO:0000288)	11	0	0.24	-	< 0.2	1
mitotic cytokinesis (GO:0000281)	51	0	1.12	-	< 0.2	1
hydrogen transport (GO:0006818)	47	0	1.03	-	< 0.2	1
phosphate ion transport (GO:0006817)	16	0	0.35	-	< 0.2	1
calcium ion transport (GO:0006816)	34	0	0.74	-	< 0.2	1
sodium ion transport (GO:0006814)	26	0	0.57	-	< 0.2	1
potassium ion transport (GO:0006813)	74	0	1.62	-	< 0.2	1
cation transport (GO:0006812)	277	0	6.06	-	< 0.2	1
ion transport (GO:0006811)	483	0	10.56	-	< 0.2	0.0485
positive regulation of atrichoblast fate specification (GO:0010059)	1	0	0.02	-	< 0.2	1
regulation of atrichoblast fate specification (GO:0010058)	1	0	0.02	-	< 0.2	1
response to L-ascorbic acid (GO:0033591)	4	0	0.09	-	< 0.2	1
polysaccharide catabolic process (GO:0000272)	132	0	2.89	-	< 0.2	1
polysaccharide biosynthetic process (GO:0000271)	152	0	3.32	-	< 0.2	1
nitric oxide biosynthetic process (GO:0006809)	4	0	0.09	-	< 0.2	1
regulation of nitrogen utilization (GO:0006808)	7	0	0.15	-	< 0.2	1
xenobiotic metabolic process (GO:0006805)	1	0	0.02	-	< 0.2	1
superoxide metabolic process (GO:0006801)	12	0	0.26	-	< 0.2	1
vernalization response (GO:0010048)	12	0	0.26	-	< 0.2	1
fruit dehiscence (GO:0010047)	8	0	0.17	-	< 0.2	1
response to mycotoxin (GO:0010046)	1	0	0.02	-	< 0.2	1
shikimate biosynthetic process (GO:0033587)	1	0	0.02	-	< 0.2	1
response to zinc ion (GO:0010043)	40	0	0.87	-	< 0.2	1
response to manganese ion (GO:0010042)	3	0	0.07	-	< 0.2	1
mitochondrial fission (GO:0000266)	5	0	0.11	-	< 0.2	1
response to carbon dioxide (GO:0010037)	4	0	0.09	-	< 0.2	1
response to acetate (GO:0010034)	1	0	0.02	-	< 0.2	1
meiotic chromosome condensation (GO:0010032)	1	0	0.02	-	< 0.2	1
positive regulation of seed germination (GO:0010030)	11	0	0.24	-	< 0.2	1
positive regulation of protein ubiquitination (GO:0031398)	1	0	0.02	-	< 0.2	1
regulation of protein ubiquitination (GO:0031396)	2	0	0.04	-	< 0.2	1
xanthophyll cycle (GO:0010028)	2	0	0.04	-	< 0.2	1
thylakoid membrane organization (GO:0010027)	26	0	0.57	-	< 0.2	1
DNA replication, Okazaki fragment processing (GO:0033567)	2	0	0.04	-	< 0.2	1
immune response-activating cell surface receptor signaling pathway (GO:0002429)	1	0	0.02	-	< 0.2	1
phytochromobilin biosynthetic process (GO:0010024)	3	0	0.07	-	< 0.2	1
gamma-tubulin complex localization (GO:0033566)	1	0	0.02	-	< 0.2	1
proanthocyanidin biosynthetic process (GO:0010023)	5	0	0.11	-	< 0.2	1
amylopectin biosynthetic process (GO:0010021)	7	0	0.15	-	< 0.2	1
chloroplast fission (GO:0010020)	15	0	0.33	-	< 0.2	1
spliceosomal complex assembly (GO:0000245)	8	0	0.17	-	< 0.2	1
spliceosomal tri-snRNP complex assembly (GO:0000244)	3	0	0.07	-	< 0.2	1
protein unfolding (GO:0043335)	1	0	0.02	-	< 0.2	1
response to exogenous dsRNA (GO:0043330)	1	0	0.02	-	< 0.2	1
chloroplast-nucleus signaling pathway (GO:0010019)	4	0	0.09	-	< 0.2	1
far-red light signaling pathway (GO:0010018)	3	0	0.07	-	< 0.2	1
unsaturated fatty acid metabolic process (GO:0033559)	21	0	0.46	-	< 0.2	1
protein targeting to vacuole involved in ubiquitin-dependent protein catabolic process via the multivesicular body sorting pathway (GO:0043328)	3	0	0.07	-	< 0.2	1
keto-3-deoxy-D-manno-octulosonic acid biosynthetic process (GO:0019294)	1	0	0.02	-	< 0.2	1
sodium ion transmembrane transport (GO:0035725)	1	0	0.02	-	< 0.2	1
fatty acid beta-oxidation, unsaturated, even number (GO:0033542)	1	0	0.02	-	< 0.2	1
fatty acid beta-oxidation using acyl-CoA oxidase (GO:0033540)	1	0	0.02	-	< 0.2	1
N-terminal protein amino acid modification (GO:0031365)	11	0	0.24	-	< 0.2	1
microtubule cytoskeleton organization (GO:0000226)	52	0	1.14	-	< 0.2	1
isopentenyl diphosphate biosynthetic process, methylerythritol 4-phosphate pathway (GO:0019288)	8	0	0.17	-	< 0.2	1
isopentenyl diphosphate biosynthetic process, mevalonate pathway (GO:0019287)	7	0	0.15	-	< 0.2	1
glycine betaine biosynthetic process from choline (GO:0019285)	2	0	0.04	-	< 0.2	1
fatty acid beta-oxidation using acyl-CoA dehydrogenase (GO:0033539)	6	0	0.13	-	< 0.2	1
raffinose metabolic process (GO:0033530)	1	0	0.02	-	< 0.2	1
L-methionine biosynthetic process from L-homoserine via cystathionine (GO:0019279)	1	0	0.02	-	< 0.2	1
S-methylmethionine cycle (GO:0033528)	1	0	0.02	-	< 0.2	1
glycosylation (GO:0070085)	69	0	1.51	-	< 0.2	1
protein initiator methionine removal (GO:0070084)	2	0	0.04	-	< 0.2	1
histone H2B ubiquitination (GO:0033523)	4	0	0.09	-	< 0.2	1
protein polyubiquitination (GO:0000209)	47	0	1.03	-	< 0.2	1
myo-inositol hexakisphosphate metabolic process (GO:0033517)	6	0	0.13	-	< 0.2	1
histone lysine demethylation (GO:0070076)	5	0	0.11	-	< 0.2	1
response to insecticide (GO:0017085)	1	0	0.02	-	< 0.2	1
L-lysine catabolic process to acetyl-CoA via saccharopine (GO:0033512)	2	0	0.04	-	< 0.2	1
proton-transporting two-sector ATPase complex assembly (GO:0070071)	1	0	0.02	-	< 0.2	1
regulation of vesicle fusion (GO:0031338)	4	0	0.09	-	< 0.2	1
positive regulation of sulfur amino acid metabolic process (GO:0031337)	1	0	0.02	-	< 0.2	1
negative regulation of sulfur amino acid metabolic process (GO:0031336)	2	0	0.04	-	< 0.2	1
regulation of sulfur amino acid metabolic process (GO:0031335)	7	0	0.15	-	< 0.2	1
positive regulation of protein complex assembly (GO:0031334)	30	0	0.66	-	< 0.2	1
negative regulation of protein complex assembly (GO:0031333)	12	0	0.26	-	< 0.2	1
positive regulation of cellular catabolic process (GO:0031331)	18	0	0.39	-	< 0.2	1
negative regulation of cellular catabolic process (GO:0031330)	1	0	0.02	-	< 0.2	1
flavonoid glucuronidation (GO:0052696)	62	0	1.36	-	< 0.2	1
cellular glucuronidation (GO:0052695)	62	0	1.36	-	< 0.2	1
glucose 1-phosphate metabolic process (GO:0019255)	2	0	0.04	-	< 0.2	1
reductive pentose-phosphate cycle (GO:0019253)	10	0	0.22	-	< 0.2	1
starch biosynthetic process (GO:0019252)	27	0	0.59	-	< 0.2	1
glucosinolate biosynthetic process from homomethionine (GO:0033506)	2	0	0.04	-	< 0.2	1
regulation of cellular catabolic process (GO:0031329)	24	0	0.52	-	< 0.2	1
regulation of cell development (GO:0060284)	23	0	0.5	-	< 0.2	1
female gamete generation (GO:0007292)	3	0	0.07	-	< 0.2	1
methylglyoxal catabolic process to D-lactate via S-lactoyl-glutathione (GO:0019243)	9	0	0.2	-	< 0.2	1
respiratory chain complex III assembly (GO:0017062)	3	0	0.07	-	< 0.2	1
nucleoside phosphate biosynthetic process (GO:1901293)	117	0	2.56	-	< 0.2	1
nucleoside phosphate catabolic process (GO:1901292)	5	0	0.11	-	< 0.2	1
spermatid development (GO:0007286)	1	0	0.02	-	< 0.2	1
spermatogenesis (GO:0007283)	1	0	0.02	-	< 0.2	1
germ cell development (GO:0007281)	3	0	0.07	-	< 0.2	1
vesicle targeting, to, from or within Golgi (GO:0048199)	2	0	0.04	-	< 0.2	1
Golgi vesicle budding (GO:0048194)	4	0	0.09	-	< 0.2	1
Golgi vesicle transport (GO:0048193)	79	0	1.73	-	< 0.2	1
antibiotic transport (GO:0042891)	3	0	0.07	-	< 0.2	1
7-methylguanosine RNA capping (GO:0009452)	9	0	0.2	-	< 0.2	1
RNA modification (GO:0009451)	95	0	2.08	-	< 0.2	1
gamma-aminobutyric acid catabolic process (GO:0009450)	2	0	0.04	-	< 0.2	1
positive regulation of transcription initiation from RNA polymerase II promoter (GO:0060261)	5	0	0.11	-	< 0.2	1
regulation of transcription initiation from RNA polymerase II promoter (GO:0060260)	5	0	0.11	-	< 0.2	1
amide transport (GO:0042886)	78	0	1.71	-	< 0.2	1
regulation of phosphate metabolic process (GO:0019220)	70	0	1.53	-	< 0.2	1
gamma-aminobutyric acid metabolic process (GO:0009448)	2	0	0.04	-	< 0.2	1
putrescine biosynthetic process (GO:0009446)	2	0	0.04	-	< 0.2	1
putrescine metabolic process (GO:0009445)	3	0	0.07	-	< 0.2	1
pyridoxal 5'-phosphate salvage (GO:0009443)	2	0	0.04	-	< 0.2	1
lipooligosaccharide biosynthetic process (GO:1901271)	1	0	0.02	-	< 0.2	1
cyanate catabolic process (GO:0009440)	1	0	0.02	-	< 0.2	1
nitric oxide mediated signal transduction (GO:0007263)	2	0	0.04	-	< 0.2	1
germ-line stem-cell niche homeostasis (GO:0060250)	1	0	0.02	-	< 0.2	1
cyclic purine nucleotide metabolic process (GO:0052652)	1	0	0.02	-	< 0.2	1
regulation of steroid metabolic process (GO:0019218)	2	0	0.04	-	< 0.2	1
monoacylglycerol catabolic process (GO:0052651)	1	0	0.02	-	< 0.2	1
aldonate transport (GO:0042873)	6	0	0.13	-	< 0.2	1
lipooligosaccharide metabolic process (GO:1901269)	1	0	0.02	-	< 0.2	1
cyanate metabolic process (GO:0009439)	1	0	0.02	-	< 0.2	1
methylglyoxal metabolic process (GO:0009438)	10	0	0.22	-	< 0.2	1
NAD biosynthetic process (GO:0009435)	7	0	0.15	-	< 0.2	1
carbohydrate derivative transport (GO:1901264)	37	0	0.81	-	< 0.2	1
SOS response (GO:0009432)	2	0	0.04	-	< 0.2	1
alditol phosphate metabolic process (GO:0052646)	5	0	0.11	-	< 0.2	1
antisense RNA metabolic process (GO:0042868)	2	0	0.04	-	< 0.2	1
regulation of mitotic cytokinetic process (GO:1903436)	1	0	0.02	-	< 0.2	1
chloroplast rRNA processing (GO:1901259)	4	0	0.09	-	< 0.2	1
nucleotide-excision repair involved in interstrand cross-link repair (GO:1901255)	1	0	0.02	-	< 0.2	1
chorismate biosynthetic process (GO:0009423)	8	0	0.17	-	< 0.2	1
regulation of mitotic spindle organization (GO:0060236)	10	0	0.22	-	< 0.2	1
vasculature development (GO:0001944)	23	0	0.5	-	< 0.2	1
positive regulation of reactive oxygen species biosynthetic process (GO:1903428)	1	0	0.02	-	< 0.2	1
regulation of reactive oxygen species biosynthetic process (GO:1903426)	2	0	0.04	-	< 0.2	1
L-alanine catabolic process (GO:0042853)	3	0	0.07	-	< 0.2	1
L-alanine metabolic process (GO:0042851)	3	0	0.07	-	< 0.2	1
protein-phytochromobilin linkage (GO:0017012)	1	0	0.02	-	< 0.2	1
response to flooding (GO:0009413)	3	0	0.07	-	< 0.2	1
response to xenobiotic stimulus (GO:0009410)	4	0	0.09	-	< 0.2	1
positive regulation of protein phosphorylation (GO:0001934)	18	0	0.39	-	< 0.2	1
negative regulation of protein phosphorylation (GO:0001933)	14	0	0.31	-	< 0.2	1
regulation of protein phosphorylation (GO:0001932)	40	0	0.87	-	< 0.2	1
osmosensory signaling pathway (GO:0007231)	4	0	0.09	-	< 0.2	1
protein-phycocyanobilin linkage (GO:0017009)	1	0	0.02	-	< 0.2	1
protein-bilin linkage (GO:0017007)	2	0	0.04	-	< 0.2	1
protein-tetrapyrrole linkage (GO:0017006)	6	0	0.13	-	< 0.2	1
cytochrome complex assembly (GO:0017004)	21	0	0.46	-	< 0.2	1
toxin catabolic process (GO:0009407)	43	0	0.94	-	< 0.2	1
antibiotic catabolic process (GO:0017001)	1	0	0.02	-	< 0.2	1
pathogenesis (GO:0009405)	2	0	0.04	-	< 0.2	1
integrin-mediated signaling pathway (GO:0007229)	5	0	0.11	-	< 0.2	1
exocyst assembly (GO:0001927)	4	0	0.09	-	< 0.2	1
positive regulation of nuclear-transcribed mRNA poly(A) tail shortening (GO:0060213)	1	0	0.02	-	< 0.2	1
regulation of nuclear-transcribed mRNA poly(A) tail shortening (GO:0060211)	3	0	0.07	-	< 0.2	1
reactive oxygen species biosynthetic process (GO:1903409)	8	0	0.17	-	< 0.2	1
defense response to protozoan (GO:0042832)	1	0	0.02	-	< 0.2	1
Notch signaling pathway (GO:0007219)	2	0	0.04	-	< 0.2	1
thiamine salvage (GO:0036172)	1	0	0.02	-	< 0.2	1
pyridoxal phosphate biosynthetic process (GO:0042823)	5	0	0.11	-	< 0.2	1
pyridoxal phosphate metabolic process (GO:0042822)	5	0	0.11	-	< 0.2	1
endoplasmic reticulum tubular network organization (GO:0071786)	5	0	0.11	-	< 0.2	1
pyridoxal biosynthetic process (GO:0042821)	1	0	0.02	-	< 0.2	1
vitamin B6 catabolic process (GO:0042820)	1	0	0.02	-	< 0.2	1
cell killing (GO:0001906)	266	0	5.82	-	< 0.2	1
protein kinase C-activating G-protein coupled receptor signaling pathway (GO:0007205)	9	0	0.2	-	< 0.2	1
positive regulation of cytosolic calcium ion concentration (GO:0007204)	1	0	0.02	-	< 0.2	1
activation of phospholipase C activity (GO:0007202)	1	0	0.02	-	< 0.2	1
cortical cytoskeleton organization (GO:0030865)	17	0	0.37	-	< 0.2	1
vitamin B6 biosynthetic process (GO:0042819)	6	0	0.13	-	< 0.2	1
pyridoxal metabolic process (GO:0042817)	1	0	0.02	-	< 0.2	1
vitamin B6 metabolic process (GO:0042816)	6	0	0.13	-	< 0.2	1
monopolar cell growth (GO:0042814)	3	0	0.07	-	< 0.2	1
somatic stem cell division (GO:0048103)	1	0	0.02	-	< 0.2	1
autophagic cell death (GO:0048102)	1	0	0.02	-	< 0.2	1
nuclear membrane organization (GO:0071763)	1	0	0.02	-	< 0.2	1
protein arginylation (GO:0016598)	2	0	0.04	-	< 0.2	1
nucleosome positioning (GO:0016584)	1	0	0.02	-	< 0.2	1
positive regulation of actin filament polymerization (GO:0030838)	15	0	0.33	-	< 0.2	1
negative regulation of actin filament polymerization (GO:0030837)	11	0	0.24	-	< 0.2	1
negative regulation of actin filament depolymerization (GO:0030835)	8	0	0.17	-	< 0.2	1
regulation of actin filament depolymerization (GO:0030834)	10	0	0.22	-	< 0.2	1
regulation of actin filament polymerization (GO:0030833)	27	0	0.59	-	< 0.2	1
regulation of actin filament length (GO:0030832)	29	0	0.63	-	< 0.2	1
protein deubiquitination (GO:0016579)	41	0	0.9	-	< 0.2	1
histone deubiquitination (GO:0016578)	1	0	0.02	-	< 0.2	1
histone demethylation (GO:0016577)	5	0	0.11	-	< 0.2	1
histone ubiquitination (GO:0016574)	5	0	0.11	-	< 0.2	1
histone acetylation (GO:0016573)	18	0	0.39	-	< 0.2	1
histone phosphorylation (GO:0016572)	3	0	0.07	-	< 0.2	1
phosphate-containing compound metabolic process (GO:0006796)	1451	0	31.72	-	< 0.2	1.44e-11
phosphorus metabolic process (GO:0006793)	1463	0	31.99	-	< 0.2	1.09e-11
cellular response to nitric oxide (GO:0071732)	14	0	0.31	-	< 0.2	1
response to nitric oxide (GO:0071731)	15	0	0.33	-	< 0.2	1
mitotic DNA replication initiation (GO:1902975)	1	0	0.02	-	< 0.2	1
protein import into peroxisome matrix, docking (GO:0016560)	3	0	0.07	-	< 0.2	1
heme oxidation (GO:0006788)	4	0	0.09	-	< 0.2	1
porphyrin-containing compound catabolic process (GO:0006787)	13	0	0.28	-	< 0.2	1
heme a biosynthetic process (GO:0006784)	1	0	0.02	-	< 0.2	1
protoporphyrinogen IX biosynthetic process (GO:0006782)	12	0	0.26	-	< 0.2	1
uroporphyrinogen III biosynthetic process (GO:0006780)	1	0	0.02	-	< 0.2	1
mitotic DNA replication (GO:1902969)	1	0	0.02	-	< 0.2	1
peroxisome fission (GO:0016559)	9	0	0.2	-	< 0.2	1
detoxification of arsenic-containing substance (GO:0071722)	1	0	0.02	-	< 0.2	1
protein import into peroxisome matrix (GO:0016558)	10	0	0.22	-	< 0.2	1
mRNA modification (GO:0016556)	15	0	0.33	-	< 0.2	1
cytidine to uridine editing (GO:0016554)	1	0	0.02	-	< 0.2	1
base conversion or substitution editing (GO:0016553)	1	0	0.02	-	< 0.2	1
regulation of nucleotide biosynthetic process (GO:0030808)	1	0	0.02	-	< 0.2	1
Kdo2-lipid A biosynthetic process (GO:0036104)	1	0	0.02	-	< 0.2	1
Kdo2-lipid A metabolic process (GO:0036103)	1	0	0.02	-	< 0.2	1
Mo-molybdopterin cofactor biosynthetic process (GO:0006777)	5	0	0.11	-	< 0.2	1
fat-soluble vitamin metabolic process (GO:0006775)	8	0	0.17	-	< 0.2	1
thiamine metabolic process (GO:0006772)	11	0	0.24	-	< 0.2	1
riboflavin metabolic process (GO:0006771)	6	0	0.13	-	< 0.2	1
protein autoprocessing (GO:0016540)	2	0	0.04	-	< 0.2	1
biotin metabolic process (GO:0006768)	5	0	0.11	-	< 0.2	1
water-soluble vitamin metabolic process (GO:0006767)	50	0	1.09	-	< 0.2	1
vitamin metabolic process (GO:0006766)	58	0	1.27	-	< 0.2	1
folic acid-containing compound metabolic process (GO:0006760)	32	0	0.7	-	< 0.2	1
nitrogen compound transport (GO:0071705)	252	0	5.51	-	< 0.2	1
organic substance transport (GO:0071702)	476	0	10.41	-	< 0.2	0.0567
xylan catabolic process (GO:0045493)	5	0	0.11	-	< 0.2	1
xylan biosynthetic process (GO:0045492)	24	0	0.52	-	< 0.2	1
xylan metabolic process (GO:0045491)	32	0	0.7	-	< 0.2	1
pectin catabolic process (GO:0045490)	84	0	1.84	-	< 0.2	1
ATP generation from ADP (GO:0006757)	52	0	1.14	-	< 0.2	1
ATP biosynthetic process (GO:0006754)	24	0	0.52	-	< 0.2	1
nucleoside phosphate metabolic process (GO:0006753)	239	0	5.23	-	< 0.2	1
glutathione catabolic process (GO:0006751)	4	0	0.09	-	< 0.2	1
glutathione biosynthetic process (GO:0006750)	2	0	0.04	-	< 0.2	1
pectin biosynthetic process (GO:0045489)	37	0	0.81	-	< 0.2	1
pectin metabolic process (GO:0045488)	124	0	2.71	-	< 0.2	1
gibberellin catabolic process (GO:0045487)	4	0	0.09	-	< 0.2	1
regulation of alcohol biosynthetic process (GO:1902930)	1	0	0.02	-	< 0.2	1
mitochondrial tRNA 3'-end processing (GO:1990180)	2	0	0.04	-	< 0.2	1
glutathione metabolic process (GO:0006749)	55	0	1.2	-	< 0.2	1
FAD biosynthetic process (GO:0006747)	2	0	0.04	-	< 0.2	1
ubiquinone biosynthetic process (GO:0006744)	8	0	0.17	-	< 0.2	1
ubiquinone metabolic process (GO:0006743)	8	0	0.17	-	< 0.2	1
NADP biosynthetic process (GO:0006741)	3	0	0.07	-	< 0.2	1
NADPH regeneration (GO:0006740)	1	0	0.02	-	< 0.2	1
stress response to cadmium ion (GO:1990170)	3	0	0.07	-	< 0.2	1
NADP metabolic process (GO:0006739)	23	0	0.5	-	< 0.2	1
NADH metabolic process (GO:0006734)	2	0	0.04	-	< 0.2	1
oxidoreduction coenzyme metabolic process (GO:0006733)	92	0	2.01	-	< 0.2	1
coenzyme metabolic process (GO:0006732)	213	0	4.66	-	< 0.2	1
one-carbon metabolic process (GO:0006730)	32	0	0.7	-	< 0.2	1
stress response to copper ion (GO:1990169)	1	0	0.02	-	< 0.2	1
tetrahydrobiopterin biosynthetic process (GO:0006729)	2	0	0.04	-	< 0.2	1
cuticle hydrocarbon biosynthetic process (GO:0006723)	2	0	0.04	-	< 0.2	1
triterpenoid metabolic process (GO:0006722)	14	0	0.31	-	< 0.2	1
inactivation of MAPK activity (GO:0000188)	1	0	0.02	-	< 0.2	1
activation of MAPK activity (GO:0000187)	6	0	0.13	-	< 0.2	1
nuclear-transcribed mRNA catabolic process, nonsense-mediated decay (GO:0000184)	12	0	0.26	-	< 0.2	1
cell redox homeostasis (GO:0045454)	98	0	2.14	-	< 0.2	1
response to alkaloid (GO:0043279)	1	0	0.02	-	< 0.2	1
sesquiterpenoid metabolic process (GO:0006714)	8	0	0.17	-	< 0.2	1
intracellular protein transmembrane transport (GO:0065002)	46	0	1.01	-	< 0.2	1
negative regulation of ion transport (GO:0043271)	2	0	0.04	-	< 0.2	1
positive regulation of ion transport (GO:0043270)	4	0	0.09	-	< 0.2	1
tricarboxylic acid transmembrane transport (GO:0035674)	1	0	0.02	-	< 0.2	1
oligopeptide transmembrane transport (GO:0035672)	3	0	0.07	-	< 0.2	1
regulation of ion transport (GO:0043269)	38	0	0.83	-	< 0.2	1
positive regulation of potassium ion transport (GO:0043268)	1	0	0.02	-	< 0.2	1
regulation of potassium ion transport (GO:0043266)	5	0	0.11	-	< 0.2	1
steroid catabolic process (GO:0006706)	2	0	0.04	-	< 0.2	1
galacturonate biosynthetic process (GO:0033481)	2	0	0.04	-	< 0.2	1
activation of MAPK activity involved in osmosensory signaling pathway (GO:0000169)	1	0	0.02	-	< 0.2	1
MAPK cascade (GO:0000165)	11	0	0.24	-	< 0.2	1
tryptophan biosynthetic process (GO:0000162)	21	0	0.46	-	< 0.2	1
regulation of protein complex assembly (GO:0043254)	46	0	1.01	-	< 0.2	1
UDP-rhamnose metabolic process (GO:0033478)	3	0	0.07	-	< 0.2	1
S-methylmethionine metabolic process (GO:0033477)	1	0	0.02	-	< 0.2	1
indoleacetic acid conjugate metabolic process (GO:0033473)	1	0	0.02	-	< 0.2	1
replication fork processing (GO:0031297)	1	0	0.02	-	< 0.2	1
L-glutamate import into cell (GO:1990123)	1	0	0.02	-	< 0.2	1
rRNA modification (GO:0000154)	10	0	0.22	-	< 0.2	1
proteasome assembly (GO:0043248)	4	0	0.09	-	< 0.2	1
telomere maintenance in response to DNA damage (GO:0043247)	3	0	0.07	-	< 0.2	1
regulation of protein complex disassembly (GO:0043244)	17	0	0.37	-	< 0.2	1
positive regulation of protein complex disassembly (GO:0043243)	5	0	0.11	-	< 0.2	1
negative regulation of protein complex disassembly (GO:0043242)	9	0	0.2	-	< 0.2	1
protein complex disassembly (GO:0043241)	24	0	0.52	-	< 0.2	1
CMP-keto-3-deoxy-D-manno-octulosonic acid biosynthetic process (GO:0033468)	1	0	0.02	-	< 0.2	1
CMP-keto-3-deoxy-D-manno-octulosonic acid metabolic process (GO:0033467)	1	0	0.02	-	< 0.2	1
trans-zeatin biosynthetic process (GO:0033466)	2	0	0.04	-	< 0.2	1
nonribosomal peptide biosynthetic process (GO:0019184)	2	0	0.04	-	< 0.2	1
response to leucine (GO:0043201)	1	0	0.02	-	< 0.2	1
response to amino acid (GO:0043200)	7	0	0.15	-	< 0.2	1
nitrogen fixation (GO:0009399)	1	0	0.02	-	< 0.2	1
folic acid-containing compound biosynthetic process (GO:0009396)	19	0	0.42	-	< 0.2	1
phospholipid catabolic process (GO:0009395)	8	0	0.17	-	< 0.2	1
2'-deoxyribonucleotide metabolic process (GO:0009394)	8	0	0.17	-	< 0.2	1
histidine biosynthetic process (GO:0000105)	6	0	0.13	-	< 0.2	1
sulfate assimilation (GO:0000103)	23	0	0.5	-	< 0.2	1
positive regulation of lipase activity (GO:0060193)	1	0	0.02	-	< 0.2	1
regulation of lipase activity (GO:0060191)	1	0	0.02	-	< 0.2	1
trans-zeatin metabolic process (GO:0033400)	2	0	0.04	-	< 0.2	1
arabinan catabolic process (GO:0031222)	3	0	0.07	-	< 0.2	1
arabinan metabolic process (GO:0031221)	4	0	0.09	-	< 0.2	1
cell cycle switching (GO:0060184)	1	0	0.02	-	< 0.2	1
adenylate cyclase-modulating G-protein coupled receptor signaling pathway (GO:0007188)	3	0	0.07	-	< 0.2	1
G-protein coupled receptor signaling pathway, coupled to cyclic nucleotide second messenger (GO:0007187)	3	0	0.07	-	< 0.2	1
selenium compound metabolic process (GO:0001887)	2	0	0.04	-	< 0.2	1
G-protein coupled receptor signaling pathway (GO:0007186)	17	0	0.37	-	< 0.2	1
UDP-D-galactose metabolic process (GO:0052573)	1	0	0.02	-	< 0.2	1
response to host immune response (GO:0052572)	8	0	0.17	-	< 0.2	1
positive regulation of cellular protein catabolic process (GO:1903364)	16	0	0.35	-	< 0.2	1
regulation of cellular protein catabolic process (GO:1903362)	16	0	0.35	-	< 0.2	1
positive regulation of camalexin biosynthetic process (GO:1901183)	1	0	0.02	-	< 0.2	1
regulation of camalexin biosynthetic process (GO:1901182)	1	0	0.02	-	< 0.2	1
transmembrane receptor protein serine/threonine kinase signaling pathway (GO:0007178)	1	0	0.02	-	< 0.2	1
posttranslational protein targeting to membrane, translocation (GO:0031204)	1	0	0.02	-	< 0.2	1
signal complex assembly (GO:0007172)	1	0	0.02	-	< 0.2	1
response to immune response of other organism involved in symbiotic interaction (GO:0052564)	8	0	0.17	-	< 0.2	1
protein ubiquitination involved in ubiquitin-dependent protein catabolic process (GO:0042787)	44	0	0.96	-	< 0.2	1
tRNA 3'-end processing (GO:0042780)	3	0	0.07	-	< 0.2	1
transmembrane receptor protein tyrosine kinase signaling pathway (GO:0007169)	101	0	2.21	-	< 0.2	1
enzyme linked receptor protein signaling pathway (GO:0007167)	102	0	2.23	-	< 0.2	1
establishment of tissue polarity (GO:0007164)	4	0	0.09	-	< 0.2	1
induction by symbiont of host immune response (GO:0052559)	2	0	0.04	-	< 0.2	1
cellular process regulating host cell cycle in response to virus (GO:0060154)	1	0	0.02	-	< 0.2	1
establishment or maintenance of cell polarity (GO:0007163)	5	0	0.11	-	< 0.2	1
induction by organism of immune response of other organism involved in symbiotic interaction (GO:0052558)	2	0	0.04	-	< 0.2	1
positive regulation by symbiont of host immune response (GO:0052556)	8	0	0.17	-	< 0.2	1
peroxisome localization (GO:0060151)	3	0	0.07	-	< 0.2	1
cell-matrix adhesion (GO:0007160)	2	0	0.04	-	< 0.2	1
positive regulation by organism of immune response of other organism involved in symbiotic interaction (GO:0052555)	8	0	0.17	-	< 0.2	1
modulation by symbiont of host immune response (GO:0052553)	8	0	0.17	-	< 0.2	1
modulation by organism of immune response of other organism involved in symbiotic interaction (GO:0052552)	8	0	0.17	-	< 0.2	1
tRNA 3'-trailer cleavage (GO:0042779)	3	0	0.07	-	< 0.2	1
mitochondrial ATP synthesis coupled proton transport (GO:0042776)	3	0	0.07	-	< 0.2	1
mitochondrial ATP synthesis coupled electron transport (GO:0042775)	24	0	0.52	-	< 0.2	1
ATP synthesis coupled electron transport (GO:0042773)	25	0	0.55	-	< 0.2	1
signal transduction in response to DNA damage (GO:0042770)	1	0	0.02	-	< 0.2	1
positive regulation of cell wall organization or biogenesis (GO:1903340)	4	0	0.09	-	< 0.2	1
negative regulation of posttranscriptional gene silencing (GO:0060149)	1	0	0.02	-	< 0.2	1
positive regulation of posttranscriptional gene silencing (GO:0060148)	3	0	0.07	-	< 0.2	1
regulation of posttranscriptional gene silencing (GO:0060147)	4	0	0.09	-	< 0.2	1
primary amino compound metabolic process (GO:1901160)	1	0	0.02	-	< 0.2	1
cell adhesion (GO:0007155)	18	0	0.39	-	< 0.2	1
viral gene silencing in virus induced gene silencing (GO:0060145)	2	0	0.04	-	< 0.2	1
regulation of endopeptidase activity (GO:0052548)	6	0	0.13	-	< 0.2	1
cell part morphogenesis (GO:0032990)	1	0	0.02	-	< 0.2	1
regulation of peptidase activity (GO:0052547)	6	0	0.13	-	< 0.2	1
cell wall pectin metabolic process (GO:0052546)	14	0	0.31	-	< 0.2	1
callose localization (GO:0052545)	22	0	0.48	-	< 0.2	1
defense response by callose deposition in cell wall (GO:0052544)	15	0	0.33	-	< 0.2	1
callose deposition in cell wall (GO:0052543)	19	0	0.42	-	< 0.2	1
defense response by callose deposition (GO:0052542)	16	0	0.35	-	< 0.2	1
plant-type cell wall cellulose metabolic process (GO:0052541)	1	0	0.02	-	< 0.2	1
negative regulation of cell wall organization or biogenesis (GO:1903339)	1	0	0.02	-	< 0.2	1
very long-chain fatty acid biosynthetic process (GO:0042761)	9	0	0.2	-	< 0.2	1
ribonucleoprotein complex disassembly (GO:0032988)	2	0	0.04	-	< 0.2	1
protein-DNA complex disassembly (GO:0032986)	1	0	0.02	-	< 0.2	1
macromolecular complex disassembly (GO:0032984)	26	0	0.57	-	< 0.2	1
phagolysosome assembly (GO:0001845)	1	0	0.02	-	< 0.2	1
female meiotic division (GO:0007143)	5	0	0.11	-	< 0.2	1
mitochondrial respiratory chain complex I assembly (GO:0032981)	2	0	0.04	-	< 0.2	1
male meiosis II (GO:0007142)	1	0	0.02	-	< 0.2	1
male meiosis I (GO:0007141)	1	0	0.02	-	< 0.2	1
regulation of iron-sulfur cluster assembly (GO:1903329)	1	0	0.02	-	< 0.2	1
positive regulation of protein modification by small protein conjugation or removal (GO:1903322)	1	0	0.02	-	< 0.2	1
negative regulation of protein modification by small protein conjugation or removal (GO:1903321)	1	0	0.02	-	< 0.2	1
regulation of protein modification by small protein conjugation or removal (GO:1903320)	3	0	0.07	-	< 0.2	1
oligosaccharide catabolic process (GO:0009313)	6	0	0.13	-	< 0.2	1
oligosaccharide biosynthetic process (GO:0009312)	37	0	0.81	-	< 0.2	1
oligosaccharide metabolic process (GO:0009311)	73	0	1.6	-	< 0.2	1
regulation of lignin biosynthetic process (GO:1901141)	4	0	0.09	-	< 0.2	1
amine catabolic process (GO:0009310)	7	0	0.15	-	< 0.2	1
p-coumaryl alcohol transport (GO:1901140)	1	0	0.02	-	< 0.2	1
meiosis II (GO:0007135)	8	0	0.17	-	< 0.2	1
regulation of actin filament-based process (GO:0032970)	30	0	0.66	-	< 0.2	1
reciprocal meiotic recombination (GO:0007131)	37	0	0.81	-	< 0.2	1
synaptonemal complex assembly (GO:0007130)	1	0	0.02	-	< 0.2	1
phosphatidylinositol-3-phosphate biosynthetic process (GO:0036092)	5	0	0.11	-	< 0.2	1
hydrogen peroxide catabolic process (GO:0042744)	67	0	1.46	-	< 0.2	1
regulation of nitrogen cycle metabolic process (GO:1903314)	1	0	0.02	-	< 0.2	1
hydrogen peroxide metabolic process (GO:0042743)	71	0	1.55	-	< 0.2	1
positive regulation of mRNA metabolic process (GO:1903313)	2	0	0.04	-	< 0.2	1
amine biosynthetic process (GO:0009309)	33	0	0.72	-	< 0.2	1
focal adhesion assembly (GO:0048041)	1	0	0.02	-	< 0.2	1
amine metabolic process (GO:0009308)	80	0	1.75	-	< 0.2	1
carbohydrate derivative biosynthetic process (GO:1901137)	236	0	5.16	-	< 0.2	1
carbohydrate derivative catabolic process (GO:1901136)	40	0	0.87	-	< 0.2	1
carbohydrate derivative metabolic process (GO:1901135)	446	0	9.75	-	< 0.2	0.111
tRNA transcription (GO:0009304)	1	0	0.02	-	< 0.2	1
rRNA transcription (GO:0009303)	2	0	0.04	-	< 0.2	1
positive regulation of transcription elongation from RNA polymerase II promoter (GO:0032968)	1	0	0.02	-	< 0.2	1
synapsis (GO:0007129)	17	0	0.37	-	< 0.2	1
snRNA transcription (GO:0009301)	1	0	0.02	-	< 0.2	1
meiosis I (GO:0007127)	44	0	0.96	-	< 0.2	1
regulation of inositol trisphosphate biosynthetic process (GO:0032960)	1	0	0.02	-	< 0.2	1
positive regulation by organism of defense response of other organism involved in symbiotic interaction (GO:0052510)	6	0	0.13	-	< 0.2	1
heme O biosynthetic process (GO:0048034)	1	0	0.02	-	< 0.2	1
heme o metabolic process (GO:0048033)	1	0	0.02	-	< 0.2	1
D-xylose metabolic process (GO:0042732)	7	0	0.15	-	< 0.2	1
anatomical structure maturation (GO:0071695)	12	0	0.26	-	< 0.2	1
inositol phosphate biosynthetic process (GO:0032958)	7	0	0.15	-	< 0.2	1
inositol trisphosphate metabolic process (GO:0032957)	4	0	0.09	-	< 0.2	1
regulation of actin cytoskeleton organization (GO:0032956)	30	0	0.66	-	< 0.2	1
regulation of barrier septum assembly (GO:0032955)	1	0	0.02	-	< 0.2	1
regulation of cytokinetic process (GO:0032954)	1	0	0.02	-	< 0.2	1
regulation of (1->3)-beta-D-glucan biosynthetic process (GO:0032953)	1	0	0.02	-	< 0.2	1
purine nucleotide-sugar transport (GO:0036079)	4	0	0.09	-	< 0.2	1
regulation of (1->3)-beta-D-glucan metabolic process (GO:0032952)	1	0	0.02	-	< 0.2	1
positive regulation by symbiont of host defense response (GO:0052509)	6	0	0.13	-	< 0.2	1
endomitotic cell cycle (GO:0007113)	1	0	0.02	-	< 0.2	1
regulation of beta-glucan biosynthetic process (GO:0032951)	3	0	0.07	-	< 0.2	1
male meiosis cytokinesis (GO:0007112)	3	0	0.07	-	< 0.2	1
regulation of beta-glucan metabolic process (GO:0032950)	3	0	0.07	-	< 0.2	1
flavin-containing compound biosynthetic process (GO:0042727)	6	0	0.13	-	< 0.2	1
flavin-containing compound metabolic process (GO:0042726)	9	0	0.2	-	< 0.2	1
thiamine-containing compound biosynthetic process (GO:0042724)	9	0	0.2	-	< 0.2	1
thiamine-containing compound metabolic process (GO:0042723)	11	0	0.24	-	< 0.2	1
fucosylation (GO:0036065)	7	0	0.15	-	< 0.2	1
inositol lipid-mediated signaling (GO:0048017)	3	0	0.07	-	< 0.2	1
phosphatidylinositol-mediated signaling (GO:0048015)	3	0	0.07	-	< 0.2	1
plant-type cell wall assembly (GO:0071668)	15	0	0.33	-	< 0.2	1
regulation of superoxide anion generation (GO:0032928)	1	0	0.02	-	< 0.2	1
circadian regulation of gene expression (GO:0032922)	4	0	0.09	-	< 0.2	1
positive regulation of pri-miRNA transcription from RNA polymerase II promoter (GO:1902895)	4	0	0.09	-	< 0.2	1
regulation of pri-miRNA transcription from RNA polymerase II promoter (GO:1902893)	4	0	0.09	-	< 0.2	1
cytosolic transport (GO:0016482)	20	0	0.44	-	< 0.2	1
positive regulation of response to oxidative stress (GO:1902884)	3	0	0.07	-	< 0.2	1
regulation of response to oxidative stress (GO:1902882)	4	0	0.09	-	< 0.2	1
cholesterol biosynthetic process (GO:0006695)	3	0	0.07	-	< 0.2	1
steroid biosynthetic process (GO:0006694)	75	0	1.64	-	< 0.2	1
leukotriene metabolic process (GO:0006691)	2	0	0.04	-	< 0.2	1
icosanoid metabolic process (GO:0006690)	4	0	0.09	-	< 0.2	1
negative regulation of starch metabolic process (GO:2000905)	1	0	0.02	-	< 0.2	1
glycosphingolipid biosynthetic process (GO:0006688)	1	0	0.02	-	< 0.2	1
glycosphingolipid metabolic process (GO:0006687)	9	0	0.2	-	< 0.2	1
glucosylceramide catabolic process (GO:0006680)	4	0	0.09	-	< 0.2	1
glucosylceramide biosynthetic process (GO:0006679)	1	0	0.02	-	< 0.2	1
cytoskeleton-dependent intracellular transport (GO:0030705)	5	0	0.11	-	< 0.2	1
glucosylceramide metabolic process (GO:0006678)	5	0	0.11	-	< 0.2	1
glycosylceramide metabolic process (GO:0006677)	9	0	0.2	-	< 0.2	1
ceramide metabolic process (GO:0006672)	13	0	0.28	-	< 0.2	1
sphingosine metabolic process (GO:0006670)	1	0	0.02	-	< 0.2	1
acyl-CoA biosynthetic process (GO:0071616)	17	0	0.37	-	< 0.2	1
somatic cell DNA recombination (GO:0016444)	9	0	0.2	-	< 0.2	1
microtubule cytoskeleton organization involved in mitosis (GO:1902850)	3	0	0.07	-	< 0.2	1
olefin biosynthetic process (GO:1900674)	25	0	0.55	-	< 0.2	1
olefin metabolic process (GO:1900673)	25	0	0.55	-	< 0.2	1
sphingolipid metabolic process (GO:0006665)	34	0	0.74	-	< 0.2	1
glycolipid metabolic process (GO:0006664)	40	0	0.87	-	< 0.2	1
glycerol ether metabolic process (GO:0006662)	18	0	0.39	-	< 0.2	1
phosphatidylinositol biosynthetic process (GO:0006661)	22	0	0.48	-	< 0.2	1
phosphatidylserine biosynthetic process (GO:0006659)	2	0	0.04	-	< 0.2	1
phosphatidylserine metabolic process (GO:0006658)	2	0	0.04	-	< 0.2	1
phosphatidylcholine biosynthetic process (GO:0006656)	5	0	0.11	-	< 0.2	1
phosphatidylglycerol biosynthetic process (GO:0006655)	9	0	0.2	-	< 0.2	1
phosphatidic acid biosynthetic process (GO:0006654)	1	0	0.02	-	< 0.2	1
diacylglycerol biosynthetic process (GO:0006651)	1	0	0.02	-	< 0.2	1
glycerophospholipid metabolic process (GO:0006650)	71	0	1.55	-	< 0.2	1
phospholipid transfer to membrane (GO:0006649)	1	0	0.02	-	< 0.2	1
phosphatidylethanolamine biosynthetic process (GO:0006646)	7	0	0.15	-	< 0.2	1
phospholipid metabolic process (GO:0006644)	122	0	2.67	-	< 0.2	1
membrane lipid metabolic process (GO:0006643)	67	0	1.46	-	< 0.2	1
triglyceride mobilization (GO:0006642)	1	0	0.02	-	< 0.2	1
triglyceride metabolic process (GO:0006641)	13	0	0.28	-	< 0.2	1
acylglycerol metabolic process (GO:0006639)	14	0	0.31	-	< 0.2	1
neutral lipid metabolic process (GO:0006638)	14	0	0.31	-	< 0.2	1
acyl-CoA metabolic process (GO:0006637)	36	0	0.79	-	< 0.2	1
unsaturated fatty acid biosynthetic process (GO:0006636)	20	0	0.44	-	< 0.2	1
fatty acid beta-oxidation (GO:0006635)	27	0	0.59	-	< 0.2	1
fatty acid biosynthetic process (GO:0006633)	121	0	2.65	-	< 0.2	1
fatty acid metabolic process (GO:0006631)	191	0	4.18	-	< 0.2	1
stomatal opening (GO:1990069)	1	0	0.02	-	< 0.2	1
sulfur amino acid catabolic process (GO:0000098)	1	0	0.02	-	< 0.2	1
intrachromosomal DNA recombination (GO:1990067)	2	0	0.04	-	< 0.2	1
energy quenching (GO:1990066)	3	0	0.07	-	< 0.2	1
sulfur amino acid metabolic process (GO:0000096)	5	0	0.11	-	< 0.2	1
protein targeting to mitochondrion (GO:0006626)	27	0	0.59	-	< 0.2	1
protein targeting to peroxisome (GO:0006625)	12	0	0.26	-	< 0.2	1
vacuolar protein processing (GO:0006624)	2	0	0.04	-	< 0.2	1
protein targeting to vacuole (GO:0006623)	30	0	0.66	-	< 0.2	1
protein retention in ER lumen (GO:0006621)	7	0	0.15	-	< 0.2	1
posttranslational protein targeting to membrane (GO:0006620)	1	0	0.02	-	< 0.2	1
G2/M transition of mitotic cell cycle (GO:0000086)	1	0	0.02	-	< 0.2	1
ER to chloroplast lipid transport (GO:1990052)	1	0	0.02	-	< 0.2	1
G1/S transition of mitotic cell cycle (GO:0000082)	5	0	0.11	-	< 0.2	1
SRP-dependent cotranslational protein targeting to membrane, signal sequence recognition (GO:0006617)	3	0	0.07	-	< 0.2	1
nucleoside salvage (GO:0043174)	16	0	0.35	-	< 0.2	1
SRP-dependent cotranslational protein targeting to membrane (GO:0006614)	11	0	0.24	-	< 0.2	1
nucleotide salvage (GO:0043173)	19	0	0.42	-	< 0.2	1
cotranslational protein targeting to membrane (GO:0006613)	11	0	0.24	-	< 0.2	1
protein targeting to membrane (GO:0006612)	23	0	0.5	-	< 0.2	1
peptide catabolic process (GO:0043171)	5	0	0.11	-	< 0.2	1
protein export from nucleus (GO:0006611)	1	0	0.02	-	< 0.2	1
ribosomal protein import into nucleus (GO:0006610)	2	0	0.04	-	< 0.2	1
L-proline biosynthetic process (GO:0055129)	3	0	0.07	-	< 0.2	1
zeatin biosynthetic process (GO:0033398)	2	0	0.04	-	< 0.2	1
zeatin metabolic process (GO:0033397)	2	0	0.04	-	< 0.2	1
response to very low light intensity stimulus (GO:0055122)	1	0	0.02	-	< 0.2	1
regulation of cyclin-dependent protein serine/threonine kinase activity (GO:0000079)	11	0	0.24	-	< 0.2	1
DNA damage checkpoint (GO:0000077)	3	0	0.07	-	< 0.2	1
DNA replication checkpoint (GO:0000076)	3	0	0.07	-	< 0.2	1
cell cycle checkpoint (GO:0000075)	17	0	0.37	-	< 0.2	1
regulation of shoot system morphogenesis (GO:1900618)	7	0	0.15	-	< 0.2	1
mitotic sister chromatid segregation (GO:0000070)	12	0	0.26	-	< 0.2	1
NLS-bearing protein import into nucleus (GO:0006607)	3	0	0.07	-	< 0.2	1
ubiquitin-dependent protein catabolic process via the multivesicular body sorting pathway (GO:0043162)	3	0	0.07	-	< 0.2	1
proteasome-mediated ubiquitin-dependent protein catabolic process (GO:0043161)	79	0	1.73	-	< 0.2	1
positive regulation of chromatin binding (GO:0035563)	1	0	0.02	-	< 0.2	1
putrescine biosynthetic process from arginine (GO:0033388)	2	0	0.04	-	< 0.2	1
regulation of chromatin binding (GO:0035561)	1	0	0.02	-	< 0.2	1
geranylgeranyl diphosphate biosynthetic process (GO:0033386)	6	0	0.13	-	< 0.2	1
geranylgeranyl diphosphate metabolic process (GO:0033385)	6	0	0.13	-	< 0.2	1
geranyl diphosphate biosynthetic process (GO:0033384)	8	0	0.17	-	< 0.2	1
geranyl diphosphate metabolic process (GO:0033383)	8	0	0.17	-	< 0.2	1
response to molecule of oomycetes origin (GO:0002240)	2	0	0.04	-	< 0.2	1
farnesyl diphosphate metabolic process (GO:0045338)	10	0	0.22	-	< 0.2	1
farnesyl diphosphate biosynthetic process (GO:0045337)	8	0	0.17	-	< 0.2	1
cellular respiration (GO:0045333)	99	0	2.16	-	< 0.2	1
response to cation stress (GO:0043157)	4	0	0.09	-	< 0.2	1
negative regulation of photosynthesis, light reaction (GO:0043155)	11	0	0.24	-	< 0.2	1
entrainment of circadian clock by photoperiod (GO:0043153)	2	0	0.04	-	< 0.2	1
response to oomycetes (GO:0002239)	19	0	0.42	-	< 0.2	1
response to molecule of fungal origin (GO:0002238)	6	0	0.13	-	< 0.2	1
protein import into nucleus, docking (GO:0000059)	14	0	0.31	-	< 0.2	1
ribosomal large subunit export from nucleus (GO:0000055)	2	0	0.04	-	< 0.2	1
ribosomal subunit export from nucleus (GO:0000054)	5	0	0.11	-	< 0.2	1
late endosome to vacuole transport (GO:0045324)	7	0	0.15	-	< 0.2	1
urea cycle (GO:0000050)	5	0	0.11	-	< 0.2	1
chlorophyll catabolic process (GO:0015996)	9	0	0.2	-	< 0.2	1
proton transport (GO:0015992)	47	0	1.03	-	< 0.2	1
snoRNA processing (GO:0043144)	6	0	0.13	-	< 0.2	1
ATP hydrolysis coupled proton transport (GO:0015991)	25	0	0.55	-	< 0.2	1
regulation of SNARE complex assembly (GO:0035542)	3	0	0.07	-	< 0.2	1
defense response to oomycetes (GO:0002229)	14	0	0.31	-	< 0.2	1
pattern recognition receptor signaling pathway (GO:0002221)	2	0	0.04	-	< 0.2	1
innate immune response activating cell surface receptor signaling pathway (GO:0002220)	1	0	0.02	-	< 0.2	1
autophagosome assembly (GO:0000045)	6	0	0.13	-	< 0.2	1
transition metal ion transport (GO:0000041)	67	0	1.46	-	< 0.2	1
energy coupled proton transmembrane transport, against electrochemical gradient (GO:0015988)	25	0	0.55	-	< 0.2	1
ATP synthesis coupled proton transport (GO:0015986)	23	0	0.5	-	< 0.2	1
energy coupled proton transport, down electrochemical gradient (GO:0015985)	23	0	0.5	-	< 0.2	1
DNA replication, removal of RNA primer (GO:0043137)	1	0	0.02	-	< 0.2	1
energy derivation by oxidation of organic compounds (GO:0015980)	112	0	2.45	-	< 0.2	1
NAD transport (GO:0043132)	3	0	0.07	-	< 0.2	1
UDP-L-arabinose biosynthetic process (GO:0033358)	4	0	0.09	-	< 0.2	1
UDP-L-arabinose metabolic process (GO:0033356)	10	0	0.22	-	< 0.2	1
chlorophyll cycle (GO:0033354)	1	0	0.02	-	< 0.2	1
S-adenosylmethionine cycle (GO:0033353)	2	0	0.04	-	< 0.2	1
defense response to nematode (GO:0002215)	1	0	0.02	-	< 0.2	1
defense response to insect (GO:0002213)	12	0	0.26	-	< 0.2	1
very long-chain fatty acid metabolic process (GO:0000038)	25	0	0.55	-	< 0.2	1
cell wall mannoprotein biosynthetic process (GO:0000032)	1	0	0.02	-	< 0.2	1
carbon fixation (GO:0015977)	14	0	0.31	-	< 0.2	1
carbon utilization (GO:0015976)	5	0	0.11	-	< 0.2	1
guanosine tetraphosphate biosynthetic process (GO:0015970)	1	0	0.02	-	< 0.2	1
asparagine catabolic process via L-aspartate (GO:0033345)	2	0	0.04	-	< 0.2	1
rRNA methylation (GO:0031167)	6	0	0.13	-	< 0.2	1
ribosomal small subunit assembly (GO:0000028)	14	0	0.31	-	< 0.2	1
ribosomal large subunit assembly (GO:0000027)	13	0	0.28	-	< 0.2	1
metallo-sulfur cluster assembly (GO:0031163)	23	0	0.5	-	< 0.2	1
maltose catabolic process (GO:0000025)	2	0	0.04	-	< 0.2	1
maltose biosynthetic process (GO:0000024)	1	0	0.02	-	< 0.2	1
maltose metabolic process (GO:0000023)	4	0	0.09	-	< 0.2	1
guanosine tetraphosphate metabolic process (GO:0015969)	4	0	0.09	-	< 0.2	1
diadenosine tetraphosphate catabolic process (GO:0015967)	1	0	0.02	-	< 0.2	1
diadenosine tetraphosphate metabolic process (GO:0015965)	1	0	0.02	-	< 0.2	1
diadenosine polyphosphate catabolic process (GO:0015961)	1	0	0.02	-	< 0.2	1
DNA dealkylation (GO:0035510)	5	0	0.11	-	< 0.2	1
ent-kaurene metabolic process (GO:0033331)	1	0	0.02	-	< 0.2	1
regulation of mitotic recombination (GO:0000019)	1	0	0.02	-	< 0.2	1
regulation of DNA recombination (GO:0000018)	9	0	0.2	-	< 0.2	1
single strand break repair (GO:0000012)	1	0	0.02	-	< 0.2	1
diadenosine polyphosphate metabolic process (GO:0015959)	1	0	0.02	-	< 0.2	1
amino acid salvage (GO:0043102)	7	0	0.15	-	< 0.2	1
purine-containing compound salvage (GO:0043101)	9	0	0.2	-	< 0.2	1
pyrimidine nucleobase salvage (GO:0043100)	4	0	0.09	-	< 0.2	1
GDP-mannose biosynthetic process (GO:0009298)	6	0	0.13	-	< 0.2	1
homomethionine metabolic process (GO:0033321)	2	0	0.04	-	< 0.2	1
UDP-D-xylose biosynthetic process (GO:0033320)	6	0	0.13	-	< 0.2	1
SCF-dependent proteasomal ubiquitin-dependent protein catabolic process (GO:0031146)	8	0	0.17	-	< 0.2	1
anaphase-promoting complex-dependent catabolic process (GO:0031145)	4	0	0.09	-	< 0.2	1
mitochondrial genome maintenance (GO:0000002)	5	0	0.11	-	< 0.2	1
formate metabolic process (GO:0015942)	1	0	0.02	-	< 0.2	1
pantothenate biosynthetic process (GO:0015940)	4	0	0.09	-	< 0.2	1
UDP-D-xylose metabolic process (GO:0033319)	6	0	0.13	-	< 0.2	1
mitotic DNA replication checkpoint (GO:0033314)	1	0	0.02	-	< 0.2	1
pantothenate metabolic process (GO:0015939)	4	0	0.09	-	< 0.2	1
coenzyme A biosynthetic process (GO:0015937)	7	0	0.15	-	< 0.2	1
coenzyme A metabolic process (GO:0015936)	8	0	0.17	-	< 0.2	1
nucleobase-containing compound transport (GO:0015931)	77	0	1.68	-	< 0.2	1
inductive cell-cell signaling (GO:0031129)	1	0	0.02	-	< 0.2	1
developmental induction (GO:0031128)	1	0	0.02	-	< 0.2	1
snoRNA 3'-end processing (GO:0031126)	4	0	0.09	-	< 0.2	1
rRNA 3'-end processing (GO:0031125)	5	0	0.11	-	< 0.2	1
mRNA 3'-end processing (GO:0031124)	16	0	0.35	-	< 0.2	1
nuclear migration (GO:0007097)	1	0	0.02	-	< 0.2	1
response to humidity (GO:0009270)	2	0	0.04	-	< 0.2	1
RNA 3'-end processing (GO:0031123)	28	0	0.61	-	< 0.2	1
cytoplasmic microtubule organization (GO:0031122)	18	0	0.39	-	< 0.2	1
mitotic G2 DNA damage checkpoint (GO:0007095)	1	0	0.02	-	< 0.2	1
mitotic spindle assembly checkpoint (GO:0007094)	9	0	0.2	-	< 0.2	1
snRNA pseudouridine synthesis (GO:0031120)	1	0	0.02	-	< 0.2	1
mitotic cell cycle checkpoint (GO:0007093)	15	0	0.33	-	< 0.2	1
defense response by cell wall thickening (GO:0052482)	15	0	0.33	-	< 0.2	1
response to desiccation (GO:0009269)	18	0	0.39	-	< 0.2	1
2'-deoxyribonucleotide biosynthetic process (GO:0009265)	7	0	0.15	-	< 0.2	1
rRNA pseudouridine synthesis (GO:0031118)	2	0	0.04	-	< 0.2	1
deoxyribonucleotide catabolic process (GO:0009264)	3	0	0.07	-	< 0.2	1
positive regulation of microtubule depolymerization (GO:0031117)	2	0	0.04	-	< 0.2	1
deoxyribonucleotide biosynthetic process (GO:0009263)	10	0	0.22	-	< 0.2	1
positive regulation of microtubule polymerization (GO:0031116)	9	0	0.2	-	< 0.2	1
deoxyribonucleotide metabolic process (GO:0009262)	12	0	0.26	-	< 0.2	1
negative regulation of microtubule polymerization (GO:0031115)	1	0	0.02	-	< 0.2	1
regulation of mitotic nuclear division (GO:0007088)	18	0	0.39	-	< 0.2	1
regulation of microtubule depolymerization (GO:0031114)	3	0	0.07	-	< 0.2	1
ribonucleotide biosynthetic process (GO:0009260)	79	0	1.73	-	< 0.2	1
regulation of microtubule polymerization (GO:0031113)	10	0	0.22	-	< 0.2	1
positive regulation of microtubule polymerization or depolymerization (GO:0031112)	11	0	0.24	-	< 0.2	1
negative regulation of microtubule polymerization or depolymerization (GO:0031111)	2	0	0.04	-	< 0.2	1
regulation of microtubule polymerization or depolymerization (GO:0031110)	13	0	0.28	-	< 0.2	1
sterol transport (GO:0015918)	2	0	0.04	-	< 0.2	1
phospholipid transport (GO:0015914)	3	0	0.07	-	< 0.2	1
ribonucleotide metabolic process (GO:0009259)	166	0	3.63	-	< 0.2	1
10-formyltetrahydrofolate biosynthetic process (GO:0009257)	2	0	0.04	-	< 0.2	1
10-formyltetrahydrofolate metabolic process (GO:0009256)	2	0	0.04	-	< 0.2	1
microtubule polymerization or depolymerization (GO:0031109)	10	0	0.22	-	< 0.2	1
glucan catabolic process (GO:0009251)	24	0	0.52	-	< 0.2	1
plasma membrane repair (GO:0001778)	1	0	0.02	-	< 0.2	1
glucan biosynthetic process (GO:0009250)	85	0	1.86	-	< 0.2	1
mitotic chromosome condensation (GO:0007076)	3	0	0.07	-	< 0.2	1
fatty acid transport (GO:0015908)	3	0	0.07	-	< 0.2	1
tetracycline transport (GO:0015904)	2	0	0.04	-	< 0.2	1
protein lipoylation (GO:0009249)	5	0	0.11	-	< 0.2	1
glycolipid biosynthetic process (GO:0009247)	29	0	0.63	-	< 0.2	1
lipid A biosynthetic process (GO:0009245)	1	0	0.02	-	< 0.2	1
glucosamine-containing compound catabolic process (GO:1901072)	13	0	0.28	-	< 0.2	1
glucosamine-containing compound metabolic process (GO:1901071)	14	0	0.31	-	< 0.2	1
isopentenyl diphosphate biosynthetic process (GO:0009240)	15	0	0.33	-	< 0.2	1
guanosine-containing compound biosynthetic process (GO:1901070)	9	0	0.2	-	< 0.2	1
female meiosis sister chromatid cohesion (GO:0007066)	1	0	0.02	-	< 0.2	1
male meiosis sister chromatid cohesion (GO:0007065)	1	0	0.02	-	< 0.2	1
mitotic sister chromatid cohesion (GO:0007064)	9	0	0.2	-	< 0.2	1
regulation of sister chromatid cohesion (GO:0007063)	1	0	0.02	-	< 0.2	1
sister chromatid cohesion (GO:0007062)	20	0	0.44	-	< 0.2	1
guanosine-containing compound metabolic process (GO:1901068)	12	0	0.26	-	< 0.2	1
cobalamin biosynthetic process (GO:0009236)	1	0	0.02	-	< 0.2	1
cobalamin metabolic process (GO:0009235)	1	0	0.02	-	< 0.2	1
menaquinone biosynthetic process (GO:0009234)	2	0	0.04	-	< 0.2	1
menaquinone metabolic process (GO:0009233)	2	0	0.04	-	< 0.2	1
riboflavin biosynthetic process (GO:0009231)	6	0	0.13	-	< 0.2	1
spindle assembly involved in male meiosis (GO:0007053)	1	0	0.02	-	< 0.2	1
mitotic spindle organization (GO:0007052)	4	0	0.09	-	< 0.2	1
regulation of organic acid transport (GO:0032890)	7	0	0.15	-	< 0.2	1
spindle organization (GO:0007051)	10	0	0.22	-	< 0.2	1
cell cycle arrest (GO:0007050)	9	0	0.2	-	< 0.2	1
chain elongation of O-linked mannose residue (GO:0044845)	1	0	0.02	-	< 0.2	1
cell cycle G1/S phase transition (GO:0044843)	6	0	0.13	-	< 0.2	1
amylopectin metabolic process (GO:2000896)	7	0	0.15	-	< 0.2	1
thiamine diphosphate biosynthetic process (GO:0009229)	7	0	0.15	-	< 0.2	1
thiamine biosynthetic process (GO:0009228)	9	0	0.2	-	< 0.2	1
positive regulation of cell fate specification (GO:0042660)	2	0	0.04	-	< 0.2	1
nucleotide-sugar biosynthetic process (GO:0009226)	33	0	0.72	-	< 0.2	1
nucleotide-sugar metabolic process (GO:0009225)	48	0	1.05	-	< 0.2	1
regulation of vacuole fusion, non-autophagic (GO:0032889)	1	0	0.02	-	< 0.2	1
pyrimidine deoxyribonucleotide catabolic process (GO:0009223)	1	0	0.02	-	< 0.2	1
pyrimidine deoxyribonucleotide biosynthetic process (GO:0009221)	5	0	0.11	-	< 0.2	1
regulation of microtubule-based process (GO:0032886)	15	0	0.33	-	< 0.2	1
pyrimidine ribonucleotide biosynthetic process (GO:0009220)	22	0	0.48	-	< 0.2	1
regulation of polysaccharide biosynthetic process (GO:0032885)	7	0	0.15	-	< 0.2	1
cell-substrate adherens junction assembly (GO:0007045)	1	0	0.02	-	< 0.2	1
cell-substrate junction assembly (GO:0007044)	1	0	0.02	-	< 0.2	1
cell-cell junction assembly (GO:0007043)	5	0	0.11	-	< 0.2	1
regulation of protein localization (GO:0032880)	18	0	0.39	-	< 0.2	1
lysosomal transport (GO:0007041)	3	0	0.07	-	< 0.2	1
lysosome organization (GO:0007040)	2	0	0.04	-	< 0.2	1
cell cycle G2/M phase transition (GO:0044839)	1	0	0.02	-	< 0.2	1
regulation of cell fate specification (GO:0042659)	3	0	0.07	-	< 0.2	1
pyrimidine deoxyribonucleotide metabolic process (GO:0009219)	5	0	0.11	-	< 0.2	1
pyrimidine ribonucleotide metabolic process (GO:0009218)	22	0	0.48	-	< 0.2	1
purine deoxyribonucleoside triphosphate catabolic process (GO:0009217)	1	0	0.02	-	< 0.2	1
purine deoxyribonucleoside triphosphate biosynthetic process (GO:0009216)	2	0	0.04	-	< 0.2	1
purine deoxyribonucleoside triphosphate metabolic process (GO:0009215)	3	0	0.07	-	< 0.2	1
pyrimidine deoxyribonucleoside triphosphate catabolic process (GO:0009213)	1	0	0.02	-	< 0.2	1
regulation of establishment or maintenance of cell polarity (GO:0032878)	1	0	0.02	-	< 0.2	1
pyrimidine deoxyribonucleoside triphosphate biosynthetic process (GO:0009212)	1	0	0.02	-	< 0.2	1
pyrimidine deoxyribonucleoside triphosphate metabolic process (GO:0009211)	2	0	0.04	-	< 0.2	1
morphogenesis of a polarized epithelium (GO:0001738)	3	0	0.07	-	< 0.2	1
establishment of planar polarity (GO:0001736)	3	0	0.07	-	< 0.2	1
vacuolar acidification (GO:0007035)	4	0	0.09	-	< 0.2	1
vacuole organization (GO:0007033)	27	0	0.59	-	< 0.2	1
endosome organization (GO:0007032)	3	0	0.07	-	< 0.2	1
formation of cytoplasmic translation initiation complex (GO:0001732)	1	0	0.02	-	< 0.2	1
peroxisome organization (GO:0007031)	27	0	0.59	-	< 0.2	1
formation of translation preinitiation complex (GO:0001731)	18	0	0.39	-	< 0.2	1
Golgi organization (GO:0007030)	14	0	0.31	-	< 0.2	1
pyrimidine ribonucleoside triphosphate biosynthetic process (GO:0009209)	15	0	0.33	-	< 0.2	1
pyrimidine ribonucleoside triphosphate metabolic process (GO:0009208)	15	0	0.33	-	< 0.2	1
cyanidin 3-O-glucoside metabolic process (GO:1901038)	1	0	0.02	-	< 0.2	1
purine ribonucleoside triphosphate biosynthetic process (GO:0009206)	29	0	0.63	-	< 0.2	1
purine ribonucleoside triphosphate metabolic process (GO:0009205)	108	0	2.36	-	< 0.2	1
deoxyribonucleoside triphosphate catabolic process (GO:0009204)	3	0	0.07	-	< 0.2	1
positive regulation of response to reactive oxygen species (GO:1901033)	1	0	0.02	-	< 0.2	1
deoxyribonucleoside triphosphate biosynthetic process (GO:0009202)	4	0	0.09	-	< 0.2	1
ribonucleoside triphosphate biosynthetic process (GO:0009201)	39	0	0.85	-	< 0.2	1
regulation of response to reactive oxygen species (GO:1901031)	2	0	0.04	-	< 0.2	1
deoxyribonucleoside triphosphate metabolic process (GO:0009200)	7	0	0.15	-	< 0.2	1
negative regulation of microtubule depolymerization (GO:0007026)	1	0	0.02	-	< 0.2	1
post-chaperonin tubulin folding pathway (GO:0007023)	3	0	0.07	-	< 0.2	1
tubulin complex assembly (GO:0007021)	7	0	0.15	-	< 0.2	1
microtubule nucleation (GO:0007020)	8	0	0.17	-	< 0.2	1
mitotic G2/M transition checkpoint (GO:0044818)	2	0	0.04	-	< 0.2	1
ubiquitin-dependent protein catabolic process via the N-end rule pathway (GO:0071596)	2	0	0.04	-	< 0.2	1
microtubule-based movement (GO:0007018)	23	0	0.5	-	< 0.2	1
microtubule-based process (GO:0007017)	94	0	2.06	-	< 0.2	1
late nucleophagy (GO:0044805)	1	0	0.02	-	< 0.2	1
nucleophagy (GO:0044804)	7	0	0.15	-	< 0.2	1
single-organism membrane organization (GO:0044802)	119	0	2.6	-	< 0.2	1
single-organism membrane fusion (GO:0044801)	50	0	1.09	-	< 0.2	1
CAAX-box protein processing (GO:0071586)	1	0	0.02	-	< 0.2	1
detoxification of cadmium ion (GO:0071585)	3	0	0.07	-	< 0.2	1
regulation of potassium ion transmembrane transporter activity (GO:1901016)	2	0	0.04	-	< 0.2	1
plasma membrane organization (GO:0007009)	8	0	0.17	-	< 0.2	1
cell fate determination (GO:0001709)	6	0	0.13	-	< 0.2	1
outer mitochondrial membrane organization (GO:0007008)	5	0	0.11	-	< 0.2	1
positive regulation of homeostatic process (GO:0032846)	1	0	0.02	-	< 0.2	1
inner mitochondrial membrane organization (GO:0007007)	4	0	0.09	-	< 0.2	1
negative regulation of homeostatic process (GO:0032845)	1	0	0.02	-	< 0.2	1
mitochondrial membrane organization (GO:0007006)	9	0	0.2	-	< 0.2	1
regulation of homeostatic process (GO:0032844)	15	0	0.33	-	< 0.2	1
endoderm formation (GO:0001706)	1	0	0.02	-	< 0.2	1
mitochondrion organization (GO:0007005)	73	0	1.6	-	< 0.2	1
telomere maintenance via telomerase (GO:0007004)	3	0	0.07	-	< 0.2	1
formation of primary germ layer (GO:0001704)	1	0	0.02	-	< 0.2	1
nucleolus organization (GO:0007000)	2	0	0.04	-	< 0.2	1
zinc II ion transmembrane import (GO:0071578)	1	0	0.02	-	< 0.2	1
zinc II ion transmembrane transport (GO:0071577)	16	0	0.35	-	< 0.2	1
negative regulation of response to salt stress (GO:1901001)	4	0	0.09	-	< 0.2	1
regulation of vitamin metabolic process (GO:0030656)	2	0	0.04	-	< 0.2	1
cellular phosphate ion homeostasis (GO:0030643)	4	0	0.09	-	< 0.2	1
regulation of cellular pH (GO:0030641)	10	0	0.22	-	< 0.2	1
negative regulation of mitotic sister chromatid separation (GO:2000816)	9	0	0.2	-	< 0.2	1
inositol phosphate catabolic process (GO:0071545)	5	0	0.11	-	< 0.2	1
positive regulation of cytochrome-c oxidase activity (GO:1904960)	1	0	0.02	-	< 0.2	1
polyamine catabolic process (GO:0006598)	5	0	0.11	-	< 0.2	1
spermine biosynthetic process (GO:0006597)	1	0	0.02	-	< 0.2	1
polyamine biosynthetic process (GO:0006596)	6	0	0.13	-	< 0.2	1
polyamine metabolic process (GO:0006595)	15	0	0.33	-	< 0.2	1
ornithine catabolic process (GO:0006593)	1	0	0.02	-	< 0.2	1
ornithine metabolic process (GO:0006591)	6	0	0.13	-	< 0.2	1
negative regulation of chromosome segregation (GO:0051985)	9	0	0.2	-	< 0.2	1
positive regulation of chromosome segregation (GO:0051984)	2	0	0.04	-	< 0.2	1
regulation of cytochrome-c oxidase activity (GO:1904959)	1	0	0.02	-	< 0.2	1
regulation of chromosome segregation (GO:0051983)	16	0	0.35	-	< 0.2	1
positive regulation of establishment of protein localization (GO:1904951)	3	0	0.07	-	< 0.2	1
indolalkylamine metabolic process (GO:0006586)	23	0	0.5	-	< 0.2	1
ethanolamine metabolic process (GO:0006580)	1	0	0.02	-	< 0.2	1
negative regulation of telomerase activity (GO:0051974)	2	0	0.04	-	< 0.2	1
positive regulation of telomerase activity (GO:0051973)	2	0	0.04	-	< 0.2	1
regulation of telomerase activity (GO:0051972)	4	0	0.09	-	< 0.2	1
tRNA re-export from nucleus (GO:0071528)	1	0	0.02	-	< 0.2	1
phospholipid homeostasis (GO:0055091)	1	0	0.02	-	< 0.2	1
acylglycerol homeostasis (GO:0055090)	1	0	0.02	-	< 0.2	1
amino-acid betaine biosynthetic process (GO:0006578)	2	0	0.04	-	< 0.2	1
amino-acid betaine metabolic process (GO:0006577)	2	0	0.04	-	< 0.2	1
cellular biogenic amine metabolic process (GO:0006576)	46	0	1.01	-	< 0.2	1
cellular modified amino acid metabolic process (GO:0006575)	104	0	2.27	-	< 0.2	1
valine catabolic process (GO:0006574)	7	0	0.15	-	< 0.2	1
valine metabolic process (GO:0006573)	14	0	0.31	-	< 0.2	1
tyrosine catabolic process (GO:0006572)	2	0	0.04	-	< 0.2	1
tyrosine biosynthetic process (GO:0006571)	4	0	0.09	-	< 0.2	1
tyrosine metabolic process (GO:0006570)	7	0	0.15	-	< 0.2	1
[truncated: 2,931 more rows]
